# Supplementary material for: 5-p-Tolyl-1,2,3,3a-tetra­hydro­benzo[e]pyrrolo­[2,1-b][1,3]oxazepin-10(5H)-one
Source: Acta Crystallogr Sect E Struct Rep Online. 2011 Jun 11;67(Pt 7):o1593. doi: 10.1107/S1600536811020964 (PMC3152124; doi:10.1107/S1600536811020964)
Supplement: Supplementary file 1 [file e-67-o1593-sup1.cif]

##############################################################################
#                                                                            #
# This CIF contains the data in a paper accepted for publication in          #
# Acta Crystallographica Section E. It conforms to the requirements of       #
# Notes for Authors for Acta Crystallographica Section E, and has been       #
# peer reviewed under the auspices of the IUCr Commission on Journals.       #
#                                                                            #
# Full details of the Crystallographic Information File format               #
# are given in the paper "The Crystallographic Information File (CIF):       #
# a New Standard Archive File for Crystallography" by S. R. Hall, F. H.      #
# Allen and I. D. Brown [Acta Cryst. (1991), A47, 655-685].                  #
#                                                                            #
# The current version of the core CIF dictionary is obtainable from          #
# ftp://ftp.iucr.org/pub/cif_core.dic.                                       #
#                                                                            #
# Software is freely available for graphical display of the structure(s)     #
# in this CIF. For information consult the CIF software page                 #
# http://www.iucr.org/resources/cif/software.                                #
#                                                                            #
# This file may be used for bona fide research purposes within the           #
# scientific community so long as proper attribution is given to the journal # 
# article from which it was obtained.                                        #
#                                                                            #
##############################################################################
data_I
_audit_creation_method     SHELXL-97
_chemical_name_systematic
;
5-<i>p</i>-Tolyl-1,2,3,3a-tetrahydrobenzo[<i>e</i>]pyrrolo[2,1-
<i>b</i>][1,3]oxazepin-10(5<i>H</i>)-one
;
_chemical_name_common     ?
_chemical_formula_moiety     'C19 H19 N O2'
_chemical_formula_sum     'C19 H19 N O2'
_chemical_formula_iupac     'C19 H19 N O2'
_chemical_formula_weight     293.35
_chemical_melting_point     ?
_symmetry_cell_setting     monoclinic
_symmetry_space_group_name_H-M     'P 21/c'
_symmetry_space_group_name_Hall     '-P 2ybc'
loop_
    _symmetry_equiv_pos_as_xyz
    'x, y, z'
    '-x, y+1/2, -z+1/2'
    '-x, -y, -z'
    'x, -y-1/2, z-1/2'
_cell_length_a     8.237(3)
_cell_length_b     16.868(6)
_cell_length_c     11.267(4)
_cell_angle_alpha     90.00
_cell_angle_beta     100.851(6)
_cell_angle_gamma     90.00
_cell_volume     1537.6(10)
_cell_formula_units_Z     4
_cell_measurement_reflns_used     4317
_cell_measurement_theta_min     2.2014
_cell_measurement_theta_max     27.4855
_cell_measurement_temperature     296(2)
_exptl_crystal_description     Prism
_exptl_crystal_colour     Colourless
_exptl_crystal_size_max     0.2000
_exptl_crystal_size_mid     0.1800
_exptl_crystal_size_min     0.1700
_exptl_crystal_density_diffrn     1.267
_exptl_crystal_density_meas     ?
_exptl_crystal_density_method     'not measured'
_exptl_crystal_F_000     624
_exptl_absorpt_coefficient_mu     0.082
_exptl_absorpt_correction_type     empirical
_exptl_absorpt_process_details     '(SADABS; Sheldrick, 1996)'
_exptl_absorpt_correction_T_min     0.7355
_exptl_absorpt_correction_T_max     1.0000
_exptl_special_details
;
;
_diffrn_ambient_temperature     296(2)
_diffrn_radiation_type     MoK\a
_diffrn_radiation_wavelength     0.71073
_diffrn_radiation_source     'fine-focus sealed tube'
_diffrn_radiation_monochromator     graphite
_diffrn_measurement_device_type     'Bruker APEXII area-detector'
_diffrn_measurement_method     \w
_diffrn_detector_area_resol_mean     ?
_diffrn_reflns_number     13060
_diffrn_reflns_av_R_equivalents     0.0295
_diffrn_reflns_av_sigmaI/netI     0.0364
_diffrn_reflns_theta_min     2.20
_diffrn_reflns_theta_max     27.47
_diffrn_reflns_theta_full     27.47
_diffrn_measured_fraction_theta_max     0.993
_diffrn_measured_fraction_theta_full     0.993
_diffrn_reflns_limit_h_min     -9
_diffrn_reflns_limit_h_max     10
_diffrn_reflns_limit_k_min     -21
_diffrn_reflns_limit_k_max     21
_diffrn_reflns_limit_l_min     -12
_diffrn_reflns_limit_l_max     14
_diffrn_standards_number     0
_diffrn_standards_interval_count     0
_diffrn_standards_interval_time     0
_diffrn_standards_decay_%     0
_refine_special_details
;
Refinement of <i>F</i>^2^ against ALL reflections. The weighted <i>R</i>-factor
<i>wR</i> and goodness of fit <i>S</i> are based on <i>F</i>^2^, conventional
<i>R</i>-factors <i>R</i> are based on <i>F</i>, with <i>F</i> set to zero for
negative <i>F</i>^2^. The threshold expression of <i>F</i>^2^ >
\s(<i>F</i>^2^) is used only for calculating <i>R</i>-factors(gt) <i>etc</i>.
and is not relevant to the choice of reflections for refinement.
<i>R</i>-factors based on <i>F</i>^2^ are statistically about twice as large
as those based on <i>F</i>, and <i>R</i>- factors based on ALL data will be
even larger.
;
_reflns_number_total     3501
_reflns_number_gt     2338
_reflns_threshold_expression     I>2\s(I)
_refine_ls_structure_factor_coef     Fsqd
_refine_ls_matrix_type     full
_refine_ls_R_factor_all     0.0805
_refine_ls_R_factor_gt     0.0533
_refine_ls_wR_factor_gt     0.1546
_refine_ls_wR_factor_ref     0.1876
_refine_ls_goodness_of_fit_ref     1.014
_refine_ls_restrained_S_all     1.014
_refine_ls_number_reflns     3501
_refine_ls_number_parameters     199
_refine_ls_number_restraints     0
_refine_ls_hydrogen_treatment     constr
_refine_ls_weighting_scheme     calc
_refine_ls_weighting_details
         'calc w=1/[\s^2^(Fo^2^)+(0.1050P)^2^+0.0000P] where P=(Fo^2^+2Fc^2^)/3'
_atom_sites_solution_hydrogens     geom
_atom_sites_solution_primary     direct
_atom_sites_solution_secondary     difmap
_refine_ls_shift/su_max     0.000
_refine_ls_shift/su_mean     0.000
_refine_diff_density_max     0.463
_refine_diff_density_min     -0.216
_refine_ls_extinction_method     none
_refine_ls_extinction_coef     ?
loop_
    _atom_type_symbol
    _atom_type_description
    _atom_type_scat_dispersion_real
    _atom_type_scat_dispersion_imag
    _atom_type_scat_source
    'C' 'C' 0.0033 0.0016
                         'International Tables Vol C Tables 4.2.6.8 and 6.1.1.4'
    'H' 'H' 0.0000 0.0000
                         'International Tables Vol C Tables 4.2.6.8 and 6.1.1.4'
    'N' 'N' 0.0061 0.0033
                         'International Tables Vol C Tables 4.2.6.8 and 6.1.1.4'
    'O' 'O' 0.0106 0.0060
                         'International Tables Vol C Tables 4.2.6.8 and 6.1.1.4'
_computing_data_collection     'APEX2 (Bruker, 2006)'
_computing_cell_refinement     'SAINT (Bruker, 2006)'
_computing_data_reduction     'SAINT (Bruker, 2006)'
_computing_structure_solution     'SHELXS97 (Sheldrick, 2008)'
_computing_structure_refinement     'SHELXL97 (Sheldrick, 2008)'
_computing_molecular_graphics     'DIAMOND (Brandenburg & Putz, 2004)'
_computing_publication_material     'SHELXTL (Sheldrick, 2008)'
loop_
    _atom_site_type_symbol
    _atom_site_label
    _atom_site_fract_x
    _atom_site_fract_y
    _atom_site_fract_z
    _atom_site_U_iso_or_equiv
    _atom_site_adp_type
    _atom_site_calc_flag
    _atom_site_refinement_flags
    _atom_site_occupancy
    _atom_site_symmetry_multiplicity
    _atom_site_disorder_assembly
    _atom_site_disorder_group
    O O1 0.15809(16) 0.47030(7) 0.33133(12) 0.0557(4) Uani d . 1 1 . .
    N N1 0.00869(19) 0.40627(9) 0.15419(14) 0.0512(4) Uani d . 1 1 . .
    C C1 0.2534(3) 0.33184(14) 0.1825(2) 0.0753(7) Uani d . 1 1 . .
    H H1A 0.2936 0.2797 0.1659 0.113 Uiso calc R 1 1 . .
    H H1B 0.3427 0.3699 0.1866 0.113 Uiso calc R 1 1 . .
    O O2 -0.18305(19) 0.44457(9) -0.00756(13) 0.0663(4) Uani d . 1 1 . .
    C C2 0.1855(3) 0.33170(12) 0.2983(2) 0.0704(6) Uani d . 1 1 . .
    H H2A 0.2735 0.3382 0.3681 0.106 Uiso calc R 1 1 . .
    H H2B 0.1272 0.2827 0.3069 0.106 Uiso calc R 1 1 . .
    C C3 0.1049(3) 0.35569(13) 0.0862(2) 0.0673(6) Uani d . 1 1 . .
    H H3A 0.1393 0.3849 0.0210 0.101 Uiso calc R 1 1 . .
    H H3B 0.0417 0.3096 0.0531 0.101 Uiso calc R 1 1 . .
    C C4 -0.3496(3) 0.58920(13) 0.3392(2) 0.0637(6) Uani d . 1 1 . .
    H H4A -0.3995 0.6193 0.3914 0.096 Uiso calc R 1 1 . .
    C C5 0.4603(3) 0.79714(14) 0.5623(2) 0.0754(7) Uani d . 1 1 . .
    H H5A 0.4984 0.7799 0.6440 0.113 Uiso calc R 1 1 . .
    H H5B 0.3937 0.8438 0.5622 0.113 Uiso calc R 1 1 . .
    H H5C 0.5535 0.8089 0.5255 0.113 Uiso calc R 1 1 . .
    C C6 -0.3713(2) 0.50009(12) 0.17358(19) 0.0583(5) Uani d . 1 1 . .
    H H6A -0.4362 0.4709 0.1124 0.087 Uiso calc R 1 1 . .
    C C7 -0.4450(3) 0.54405(13) 0.2524(2) 0.0664(6) Uani d . 1 1 . .
    H H7A -0.5592 0.5429 0.2463 0.100 Uiso calc R 1 1 . .
    C C8 0.2897(3) 0.74206(12) 0.3717(2) 0.0595(5) Uani d . 1 1 . .
    H H8A 0.3033 0.7900 0.3341 0.089 Uiso calc R 1 1 . .
    C C9 0.2009(2) 0.68221(12) 0.30601(19) 0.0558(5) Uani d . 1 1 . .
    H H9A 0.1555 0.6906 0.2250 0.084 Uiso calc R 1 1 . .
    C C10 -0.1795(2) 0.59058(11) 0.35038(18) 0.0536(5) Uani d . 1 1 . .
    H H10A -0.1167 0.6224 0.4092 0.080 Uiso calc R 1 1 . .
    C C11 0.3356(3) 0.66015(12) 0.54475(18) 0.0589(5) Uani d . 1 1 . .
    H H11A 0.3809 0.6522 0.6259 0.088 Uiso calc R 1 1 . .
    C C12 -0.2000(2) 0.49935(11) 0.18561(16) 0.0470(4) Uani d . 1 1 . .
    C C13 0.0680(2) 0.40196(11) 0.28510(17) 0.0529(5) Uani d . 1 1 . .
    H H13A -0.0237 0.3922 0.3274 0.079 Uiso calc R 1 1 . .
    C C14 0.3585(2) 0.73232(11) 0.49200(19) 0.0545(5) Uani d . 1 1 . .
    C C15 0.2468(3) 0.59949(12) 0.47968(18) 0.0578(5) Uani d . 1 1 . .
    H H15A 0.2331 0.5516 0.5175 0.087 Uiso calc R 1 1 . .
    C C16 0.1782(2) 0.60969(11) 0.35837(16) 0.0463(4) Uani d . 1 1 . .
    C C17 0.0854(2) 0.54463(10) 0.28326(16) 0.0463(4) Uani d . 1 1 . .
    H H17A 0.1067 0.5501 0.2010 0.069 Uiso calc R 1 1 . .
    C C18 -0.1249(2) 0.44804(11) 0.10158(17) 0.0505(5) Uani d . 1 1 . .
    C C19 -0.1014(2) 0.54521(10) 0.27503(16) 0.0442(4) Uani d . 1 1 . .
loop_
    _atom_site_aniso_label
    _atom_site_aniso_U_11
    _atom_site_aniso_U_22
    _atom_site_aniso_U_33
    _atom_site_aniso_U_12
    _atom_site_aniso_U_13
    _atom_site_aniso_U_23
    O1 0.0487(8) 0.0543(8) 0.0601(9) 0.0093(6) 0.0006(6) -0.0076(6)
    N1 0.0479(9) 0.0542(8) 0.0526(9) 0.0007(7) 0.0119(7) -0.0068(7)
    C1 0.0647(14) 0.0654(13) 0.0979(19) 0.0143(11) 0.0205(13) -0.0125(12)
    O2 0.0627(9) 0.0857(11) 0.0481(8) -0.0147(8) 0.0046(7) -0.0054(7)
    C2 0.0688(14) 0.0576(12) 0.0835(16) 0.0105(10) 0.0109(12) -0.0003(11)
    C3 0.0717(14) 0.0625(12) 0.0727(15) -0.0003(11) 0.0265(12) -0.0188(11)
    C4 0.0536(12) 0.0651(12) 0.0772(15) 0.0140(10) 0.0246(11) 0.0023(11)
    C5 0.0737(15) 0.0639(13) 0.0851(17) -0.0010(11) 0.0055(13) -0.0114(12)
    C6 0.0408(10) 0.0650(12) 0.0670(13) 0.0005(9) 0.0045(9) 0.0064(10)
    C7 0.0422(11) 0.0737(13) 0.0854(16) 0.0109(10) 0.0174(11) 0.0113(12)
    C8 0.0570(12) 0.0510(10) 0.0686(13) 0.0036(9) 0.0069(10) 0.0019(10)
    C9 0.0494(11) 0.0588(11) 0.0575(12) 0.0071(9) 0.0054(9) 0.0025(9)
    C10 0.0522(11) 0.0548(10) 0.0559(11) 0.0085(9) 0.0160(9) 0.0002(9)
    C11 0.0619(12) 0.0656(12) 0.0471(11) -0.0049(10) 0.0046(9) -0.0045(9)
    C12 0.0418(10) 0.0519(10) 0.0479(10) -0.0003(8) 0.0098(8) 0.0075(8)
    C13 0.0516(11) 0.0514(10) 0.0552(12) 0.0021(8) 0.0090(9) -0.0013(9)
    C14 0.0481(11) 0.0514(10) 0.0636(13) 0.0026(8) 0.0097(9) -0.0107(9)
    C15 0.0651(13) 0.0597(11) 0.0494(11) -0.0083(10) 0.0125(9) -0.0011(9)
    C16 0.0381(9) 0.0540(10) 0.0486(10) 0.0015(7) 0.0126(8) -0.0054(8)
    C17 0.0421(10) 0.0535(10) 0.0444(10) 0.0013(8) 0.0112(8) -0.0024(8)
    C18 0.0456(10) 0.0557(10) 0.0508(11) -0.0116(8) 0.0103(8) -0.0006(9)
    C19 0.0395(9) 0.0494(9) 0.0443(10) 0.0025(7) 0.0099(7) 0.0055(8)
_geom_special_details
;
All e.s.d.'s (except the e.s.d. in the dihedral angle between two l.s. planes)
are estimated using the full covariance matrix. The cell e.s.d.'s are taken
into account individually in the estimation of e.s.d.'s in distances, angles
and torsion angles; correlations between e.s.d.'s in cell parameters are only
used when they are defined by crystal symmetry. An approximate (isotropic)
treatment of cell e.s.d.'s is used for estimating e.s.d.'s involving l.s.
planes.
;
loop_
    _geom_bond_atom_site_label_1
    _geom_bond_atom_site_label_2
    _geom_bond_site_symmetry_2
    _geom_bond_distance
    _geom_bond_publ_flag
    O1 C13 . 1.416(2) ?
    O1 C17 . 1.450(2) ?
    N1 C18 . 1.347(2) ?
    N1 C13 . 1.466(2) ?
    N1 C3 . 1.474(2) ?
    C1 C2 . 1.514(4) ?
    C1 C3 . 1.528(3) ?
    C1 H1A . 0.9700 ?
    C1 H1B . 0.9700 ?
    O2 C18 . 1.234(2) ?
    C2 C13 . 1.520(3) ?
    C2 H2A . 0.9700 ?
    C2 H2B . 0.9700 ?
    C3 H3A . 0.9700 ?
    C3 H3B . 0.9700 ?
    C4 C7 . 1.366(3) ?
    C4 C10 . 1.383(3) ?
    C4 H4A . 0.9300 ?
    C5 C14 . 1.509(3) ?
    C5 H5A . 0.9600 ?
    C5 H5B . 0.9600 ?
    C5 H5C . 0.9600 ?
    C6 C7 . 1.382(3) ?
    C6 C12 . 1.391(3) ?
    C6 H6A . 0.9300 ?
    C7 H7A . 0.9300 ?
    C8 C14 . 1.377(3) ?
    C8 C9 . 1.378(3) ?
    C8 H8A . 0.9300 ?
    C9 C16 . 1.386(3) ?
    C9 H9A . 0.9300 ?
    C10 C19 . 1.388(3) ?
    C10 H10A . 0.9300 ?
    C11 C14 . 1.383(3) ?
    C11 C15 . 1.385(3) ?
    C11 H11A . 0.9300 ?
    C12 C19 . 1.402(3) ?
    C12 C18 . 1.500(3) ?
    C13 H13A . 0.9800 ?
    C15 C16 . 1.388(3) ?
    C15 H15A . 0.9300 ?
    C16 C17 . 1.504(2) ?
    C17 C19 . 1.524(2) ?
    C17 H17A . 0.9800 ?
loop_
    _geom_angle_atom_site_label_1
    _geom_angle_atom_site_label_2
    _geom_angle_atom_site_label_3
    _geom_angle_site_symmetry_1
    _geom_angle_site_symmetry_3
    _geom_angle
    _geom_angle_publ_flag
    C13 O1 C17 . . 114.55(13) ?
    C18 N1 C13 . . 123.97(15) ?
    C18 N1 C3 . . 123.30(17) ?
    C13 N1 C3 . . 112.62(16) ?
    C2 C1 C3 . . 103.64(19) ?
    C2 C1 H1A . . 111.0 ?
    C3 C1 H1A . . 111.0 ?
    C2 C1 H1B . . 111.0 ?
    C3 C1 H1B . . 111.0 ?
    H1A C1 H1B . . 109.0 ?
    C1 C2 C13 . . 104.25(19) ?
    C1 C2 H2A . . 110.9 ?
    C13 C2 H2A . . 110.9 ?
    C1 C2 H2B . . 110.9 ?
    C13 C2 H2B . . 110.9 ?
    H2A C2 H2B . . 108.9 ?
    N1 C3 C1 . . 102.74(16) ?
    N1 C3 H3A . . 111.2 ?
    C1 C3 H3A . . 111.2 ?
    N1 C3 H3B . . 111.2 ?
    C1 C3 H3B . . 111.2 ?
    H3A C3 H3B . . 109.1 ?
    C7 C4 C10 . . 120.74(19) ?
    C7 C4 H4A . . 119.6 ?
    C10 C4 H4A . . 119.6 ?
    C14 C5 H5A . . 109.5 ?
    C14 C5 H5B . . 109.5 ?
    H5A C5 H5B . . 109.5 ?
    C14 C5 H5C . . 109.5 ?
    H5A C5 H5C . . 109.5 ?
    H5B C5 H5C . . 109.5 ?
    C7 C6 C12 . . 120.2(2) ?
    C7 C6 H6A . . 119.9 ?
    C12 C6 H6A . . 119.9 ?
    C4 C7 C6 . . 119.7(2) ?
    C4 C7 H7A . . 120.1 ?
    C6 C7 H7A . . 120.1 ?
    C14 C8 C9 . . 121.34(19) ?
    C14 C8 H8A . . 119.3 ?
    C9 C8 H8A . . 119.3 ?
    C8 C9 C16 . . 121.24(19) ?
    C8 C9 H9A . . 119.4 ?
    C16 C9 H9A . . 119.4 ?
    C4 C10 C19 . . 120.91(19) ?
    C4 C10 H10A . . 119.5 ?
    C19 C10 H10A . . 119.5 ?
    C14 C11 C15 . . 121.61(19) ?
    C14 C11 H11A . . 119.2 ?
    C15 C11 H11A . . 119.2 ?
    C6 C12 C19 . . 120.33(18) ?
    C6 C12 C18 . . 118.34(17) ?
    C19 C12 C18 . . 121.32(16) ?
    O1 C13 N1 . . 112.46(15) ?
    O1 C13 C2 . . 108.58(16) ?
    N1 C13 C2 . . 102.88(16) ?
    O1 C13 H13A . . 110.9 ?
    N1 C13 H13A . . 110.9 ?
    C2 C13 H13A . . 110.9 ?
    C8 C14 C11 . . 117.62(18) ?
    C8 C14 C5 . . 121.05(19) ?
    C11 C14 C5 . . 121.30(19) ?
    C11 C15 C16 . . 120.43(18) ?
    C11 C15 H15A . . 119.8 ?
    C16 C15 H15A . . 119.8 ?
    C9 C16 C15 . . 117.76(17) ?
    C9 C16 C17 . . 119.98(17) ?
    C15 C16 C17 . . 122.24(16) ?
    O1 C17 C16 . . 106.89(14) ?
    O1 C17 C19 . . 111.69(14) ?
    C16 C17 C19 . . 115.45(14) ?
    O1 C17 H17A . . 107.5 ?
    C16 C17 H17A . . 107.5 ?
    C19 C17 H17A . . 107.5 ?
    O2 C18 N1 . . 123.04(18) ?
    O2 C18 C12 . . 121.86(18) ?
    N1 C18 C12 . . 115.10(16) ?
    C10 C19 C12 . . 118.08(17) ?
    C10 C19 C17 . . 123.07(17) ?
    C12 C19 C17 . . 118.83(16) ?
loop_
    _geom_hbond_atom_site_label_D
    _geom_hbond_atom_site_label_H
    _geom_hbond_atom_site_label_A
    _geom_hbond_site_symmetry_A
    _geom_hbond_distance_DH
    _geom_hbond_distance_HA
    _geom_hbond_distance_DA
    _geom_hbond_angle_DHA
    C5 H5B O2 2 0.96 2.42 3.354(3) 163.2
    C17 H17A O2 3_565 0.98 2.38 3.357(3) 174.1
data_global
_journal_date_recd_electronic     2011-05-11
_journal_date_accepted     2011-05-31
_journal_name_full     'Acta Crystallographica, Section E'
_journal_year     2011
_journal_volume     67
_journal_issue      7
_journal_page_first     o1593
_journal_page_last     o1593
_journal_paper_category     QO
_journal_coeditor_code     EZ2247
_publ_contact_author_name     'Rong-Hua Zhang'
_publ_contact_author_address
;
Chemistry Department,
Tongji University,
Shanghai 200092,
People's Republic of China
;
_publ_contact_author_email     'tj_zrh@163.com'
_publ_contact_author_fax     '86-02165988570'
_publ_contact_author_phone     '86-02165988570'
_publ_section_title
;\
5-<i>p</i>-Tolyl-1,2,3,3a-tetrahydrobenzo[<i>e</i>]pyrrolo[2,1-<i>b</i>][1,3]\
oxazepin-10(5<i>H</i>)-one
;
loop_
    _publ_author_name
    _publ_author_footnote
    _publ_author_address
    'Jin, Yun-Zhou' .
;
Chemistry Department,
Tongji University,
Shanghai 200092,
People's Republic of China
;
    'Liu, Cai-E' .
;
Chemistry Department,
Tongji University,
Shanghai 200092,
People's Republic of China
;
    'Zhang, Rong-Hua' .
;
Chemistry Department,
Tongji University,
Shanghai 200092,
People's Republic of China
;
    'Fu, Da-Xu' .
;
Chemistry Department,
Tongji University,
Shanghai 200092,
People's Republic of China
;
    'Lv, Yao-Kang' .
;
Chemistry Department,
Tongji University,
Shanghai 200092,
People's Republic of China
;
