# Supplementary material for: 5-p-Tolyl-1,2,3,3a-tetra­hydro­benzo[e]pyrrolo­[2,1-b][1,3]oxazepin-10(5H)-one
Source: Acta Crystallogr Sect E Struct Rep Online. 2011 Jun 11;67(Pt 7):o1593. doi: 10.1107/S1600536811020964 (PMC3152124; doi:10.1107/S1600536811020964)
Supplement: Supplementary file 2 [file e-67-o1593-Isup2.hkl]

# 
# h,k,l, Fc-squared, Fo-squared, sigma(Fo-squared) and status flag 
# 
data_I
_shelx_title ' 14 in P2(1)/c' 
_shelx_refln_list_code          4 
_shelx_F_calc_maximum      110.46 
_exptl_crystal_F_000       624.00 
_reflns_d_resolution_high  0.7705 
 
loop_ 
 _symmetry_equiv_pos_as_xyz 
 'x, y, z' 
 '-x, y+1/2, -z+1/2' 
 '-x, -y, -z' 
 'x, -y-1/2, z-1/2' 
 
_cell_length_a     8.2374 
_cell_length_b    16.8679 
_cell_length_c    11.2673 
_cell_angle_alpha  90.000 
_cell_angle_beta  100.851 
_cell_angle_gamma  90.000 
 
_shelx_F_squared_multiplier     1.000 
 
loop_ 
 _refln_index_h 
 _refln_index_k 
 _refln_index_l 
 _refln_F_squared_calc 
 _refln_F_squared_meas 
 _refln_F_squared_sigma 
 _refln_observed_status 
   2   0   0     5673.96     5701.84     95.38 o 
   3   0   0     3352.22     3513.82     66.66 o 
   4   0   0     1263.26     1641.27     49.10 o 
   5   0   0      323.53      343.49      9.85 o 
   6   0   0      327.41      297.28     11.57 o 
   7   0   0       86.18       65.08      4.45 o 
   8   0   0       37.37       33.02      3.99 o 
   9   0   0        7.60        5.27      3.72 o 
  10   0   0        1.67        2.13      3.72 o 
   1   1   0     1020.83      827.53      7.31 o 
   2   1   0     2631.11     2373.57     18.99 o 
   3   1   0      335.42      311.41      3.74 o 
   4   1   0       36.39       43.33      1.91 o 
   5   1   0       50.69       52.81      2.48 o 
   6   1   0        0.47        1.80      1.47 o 
   7   1   0       35.41       33.99      2.76 o 
   8   1   0        7.72        8.99      2.51 o 
   9   1   0        0.19        1.34      1.57 o 
  10   1   0        1.35        1.18      3.37 o 
   0   2   0     8340.60     2493.45     14.03 o 
   1   2   0     6937.64     5944.45     38.66 o 
   2   2   0      302.59      309.28      1.81 o 
   3   2   0     2559.91     2751.04     17.47 o 
   4   2   0     1131.50     1145.86     14.42 o 
   5   2   0      209.18      199.96      4.54 o 
   6   2   0        3.05        2.41      1.20 o 
   7   2   0        0.47        1.13      1.24 o 
   8   2   0        1.33        2.46      1.29 o 
   9   2   0        0.99        2.52      2.10 o 
  10   2   0        1.68        4.04      3.51 o 
   1   3   0     1155.70     1194.16     10.37 o 
   2   3   0     1665.79     1472.09     10.78 o 
   3   3   0     1241.93     1288.82     17.11 o 
   4   3   0      353.51      378.87      5.32 o 
   5   3   0        2.83        5.38      1.47 o 
   6   3   0        4.60        3.82      1.41 o 
   7   3   0       46.94       48.03      4.09 o 
   8   3   0        6.83        5.78      1.88 o 
   9   3   0        4.40        5.96      2.02 o 
  10   3   0        0.43        1.89      2.14 o 
   0   4   0       60.65       70.90      1.84 o 
   1   4   0     2779.48     2573.82      9.97 o 
   2   4   0        1.57       11.60      1.13 o 
   3   4   0      160.73      151.49      1.74 o 
   4   4   0      264.72      305.59      4.52 o 
   5   4   0       25.12       21.13      2.40 o 
   6   4   0        2.18        2.20      0.93 o 
   7   4   0        0.08        1.46      1.28 o 
   8   4   0        2.55        4.84      2.80 o 
   9   4   0        0.28        0.84      1.41 o 
  10   4   0        0.15        1.20      1.45 o 
   1   5   0     1643.43     1606.35     11.21 o 
   2   5   0      577.51      563.56      3.42 o 
   3   5   0      106.93      105.25      2.22 o 
   4   5   0      154.26      167.51      2.99 o 
   5   5   0       20.68       18.97      2.36 o 
   6   5   0        2.01        2.00      0.74 o 
   7   5   0       78.33       83.33      4.41 o 
   8   5   0        0.27        1.91      1.72 o 
   9   5   0        0.14        2.47      2.10 o 
  10   5   0        4.36        4.49      2.41 o 
   0   6   0      167.52      167.35      2.90 o 
   1   6   0      608.65      583.95      3.50 o 
   2   6   0      513.33      540.35      8.14 o 
   3   6   0      605.18      632.18      8.94 o 
   4   6   0       21.01       17.71      2.16 o 
   5   6   0       48.72       44.44      3.33 o 
   6   6   0        6.44        5.15      1.51 o 
   7   6   0       40.83       39.98      5.38 o 
   8   6   0        1.15        2.66      2.17 o 
   9   6   0        1.02        1.98      2.00 o 
  10   6   0        1.16        1.68      2.04 o 
   1   7   0      208.86      186.94      2.66 o 
   2   7   0       36.52       13.96      7.40 o 
   3   7   0      473.03      533.79      8.32 o 
   4   7   0      143.38      157.44      2.51 o 
   5   7   0        3.54        4.16      2.03 o 
   6   7   0      111.01       98.63      6.35 o 
   7   7   0       15.69       12.70      2.99 o 
   8   7   0       38.32       40.40      4.58 o 
   9   7   0       11.35       10.84      3.07 o 
   0   8   0      387.69      357.01      8.07 o 
   1   8   0      184.00      221.79      3.36 o 
   2   8   0       78.56       84.65      4.65 o 
   3   8   0      785.38      811.04      8.69 o 
   4   8   0        0.89        1.62      0.77 o 
   5   8   0       13.35       11.62      2.89 o 
   6   8   0       21.21       16.54      3.54 o 
   7   8   0        7.10        6.64      2.16 o 
   8   8   0        3.10        2.98      1.58 o 
   9   8   0       28.83       29.11      4.92 o 
   1   9   0        0.33        0.57      1.02 o 
   2   9   0      403.57      446.46      6.24 o 
   3   9   0        1.57        2.83      0.75 o 
   4   9   0      393.29      382.59      7.51 o 
   5   9   0       10.42       10.91      2.83 o 
   6   9   0      111.44      114.40      6.43 o 
   7   9   0        3.58        4.21      2.20 o 
   8   9   0        0.12        1.99      2.04 o 
   9   9   0        0.54        2.04      2.00 o 
   0  10   0        6.96        5.84      1.90 o 
   1  10   0       13.64        8.60      1.46 o 
   2  10   0       11.69       11.34      1.87 o 
   3  10   0       42.84       41.12      4.55 o 
   4  10   0      374.30      341.10      5.94 o 
   5  10   0      563.74      604.70     11.51 o 
   6  10   0       92.59      102.49      6.77 o 
   7  10   0       44.87       46.13      6.44 o 
   8  10   0        2.20        3.94      1.98 o 
   9  10   0       13.05       15.76      3.61 o 
   1  11   0       28.15       28.44      2.63 o 
   2  11   0        0.00        1.04      1.07 o 
   3  11   0       49.50       50.14      3.39 o 
   4  11   0       96.27       88.76      3.13 o 
   5  11   0      115.75      112.06     11.35 o 
   6  11   0       10.45        9.47      3.29 o 
   7  11   0        6.14        8.61      2.42 o 
   8  11   0        4.10        6.03      2.45 o 
   9  11   0        0.44        2.44      1.49 o 
   0  12   0      128.66      103.30      5.78 o 
   1  12   0       27.43       31.91      3.79 o 
   2  12   0      477.51      514.55     11.01 o 
   3  12   0      425.41      435.38      8.14 o 
   4  12   0       87.74      103.12      4.72 o 
   5  12   0      177.81      204.95      7.30 o 
   6  12   0       60.98       57.27      6.37 o 
   7  12   0       33.53       36.89      6.34 o 
   8  12   0        0.28        2.03      2.03 o 
   1  13   0       89.30       88.84      4.31 o 
   2  13   0      178.72      194.45      5.28 o 
   3  13   0       37.30       35.81      3.20 o 
   4  13   0       26.22       30.78      4.02 o 
   5  13   0       13.01       13.14      2.72 o 
   6  13   0        8.90        7.65      2.33 o 
   7  13   0       20.51       29.24      4.83 o 
   8  13   0        0.65        2.22      2.38 o 
   0  14   0      462.22      498.69     16.03 o 
   1  14   0      160.83      174.27      5.44 o 
   2  14   0       38.52       35.41      3.09 o 
   3  14   0       54.99       51.03      3.15 o 
   4  14   0        9.60       13.24      2.60 o 
   5  14   0        0.87        2.21      1.87 o 
   6  14   0        0.27        2.35      1.53 o 
   7  14   0       10.47       11.00      3.47 o 
   8  14   0        9.05       10.59      2.88 o 
   1  15   0      217.17      242.56      8.62 o 
   2  15   0      152.80      164.13      5.71 o 
   3  15   0        4.23        3.90      1.44 o 
   4  15   0        7.48        6.29      1.94 o 
   5  15   0       20.61       15.39      3.11 o 
   6  15   0       10.73        8.23      2.98 o 
   7  15   0        7.02        4.87      2.09 o 
   0  16   0      110.26      111.15      7.64 o 
   1  16   0       30.81       30.93      3.64 o 
   2  16   0       13.98       16.62      2.85 o 
   3  16   0       12.08       12.49      1.98 o 
   4  16   0        0.00        1.23      0.97 o 
   5  16   0        4.33        3.84      1.41 o 
   6  16   0        5.96        3.35      1.43 o 
   7  16   0        2.24        2.00      2.02 o 
   1  17   0        0.42        2.87      1.63 o 
   2  17   0        0.43        1.68      1.42 o 
   3  17   0        0.55        1.86      1.61 o 
   4  17   0        0.00        1.06      1.31 o 
   5  17   0       17.18       16.42      4.13 o 
   6  17   0        3.41        3.28      1.76 o 
   0  18   0       43.48       39.05      5.21 o 
   1  18   0        1.54        3.11      1.50 o 
   2  18   0       21.23       26.16      3.63 o 
   3  18   0        4.86        4.87      2.12 o 
   4  18   0        3.16        4.22      1.86 o 
   5  18   0        4.63        7.18      2.95 o 
   1  19   0        5.97        5.09      1.70 o 
   2  19   0        9.15        8.96      2.15 o 
   3  19   0       28.85       25.94      3.73 o 
   4  19   0        0.16        1.10      0.81 o 
   5  19   0       13.71       13.40      3.16 o 
   0  20   0      111.93      134.09      6.63 o 
   1  20   0       12.37        8.95      2.08 o 
   2  20   0        5.95        4.87      1.70 o 
   3  20   0        0.04        1.42      1.15 o 
   4  20   0        0.68        1.79      1.23 o 
   1  21   0       17.87       19.01      2.90 o 
   2  21   0        2.49        2.25      1.35 o 
 -10   1   1        0.02        2.53      2.74 o 
  -9   1   1        0.01        2.54      2.11 o 
  -8   1   1      155.82      121.28      4.32 o 
  -7   1   1       58.42       52.49      4.17 o 
  -6   1   1        0.45        1.61      1.46 o 
  -5   1   1      167.87      176.74      4.56 o 
  -4   1   1       66.85       80.60      2.78 o 
  -3   1   1      502.27      526.31     10.56 o 
  -2   1   1     9951.28     9817.09    102.65 o 
  -1   1   1      294.59      308.77      4.27 o 
   0   1   1        8.60        1.89      0.30 o 
   1   1   1      139.09      158.38      1.39 o 
   2   1   1     1145.40     1143.03     13.85 o 
   3   1   1        3.50        6.47      1.17 o 
   4   1   1       40.93       57.47      2.80 o 
   5   1   1        9.85       13.12      2.12 o 
   6   1   1        0.63        1.35      1.44 o 
   7   1   1        0.91        1.74      1.50 o 
   8   1   1       15.19       15.31      3.28 o 
   9   1   1       23.20       25.89      4.25 o 
  10   1   1       33.91       31.76      9.36 o 
 -10   2   1        4.54        4.37      3.42 o 
  -9   2   1        3.73        3.67      1.53 o 
  -8   2   1       94.32       86.96      4.37 o 
  -7   2   1      145.70      128.73      4.89 o 
  -6   2   1       17.66       21.13      2.38 o 
  -5   2   1      181.44      187.06      4.74 o 
  -4   2   1       31.13       24.21      2.21 o 
  -3   2   1     2148.89     2266.91     28.61 o 
  -2   2   1      764.27      721.75      6.85 o 
   0   2   1       14.90        7.68      0.96 o 
   1   2   1     3788.05     3388.50     19.21 o 
   2   2   1        0.18        2.27      0.50 o 
   3   2   1      161.27      179.18      2.53 o 
   4   2   1     1105.36     1272.14     13.00 o 
   5   2   1       30.35       30.71      5.10 o 
   6   2   1        1.42        4.78      1.76 o 
   7   2   1        0.53        1.41      1.06 o 
   8   2   1       26.72       17.32      3.79 o 
   9   2   1        0.00        1.79      1.73 o 
  10   2   1        0.03        1.24      3.26 o 
 -10   3   1        2.01        3.61      2.37 o 
  -9   3   1        2.45        1.84      1.84 o 
  -8   3   1       11.28       12.11      2.48 o 
  -7   3   1       51.53       52.05      2.93 o 
  -6   3   1        7.17        6.39      1.36 o 
  -5   3   1       24.33       30.71      1.82 o 
  -4   3   1      174.35      177.18      2.75 o 
  -3   3   1      247.61      215.18      2.41 o 
  -2   3   1     3366.56     3494.59     21.51 o 
  -1   3   1     8383.53     8685.57     83.99 o 
   0   3   1     1129.03     1207.66      9.44 o 
   1   3   1     5208.89     4797.41     19.08 o 
   2   3   1      905.54      756.78      5.34 o 
   3   3   1        1.82        1.77      0.53 o 
   4   3   1      895.60     1010.64     11.59 o 
   5   3   1      523.46      529.36     10.79 o 
   6   3   1      322.30      342.33      6.86 o 
   7   3   1       64.43       55.65      4.06 o 
   8   3   1       70.42       67.30      4.46 o 
   9   3   1        2.23        2.70      2.20 o 
  10   3   1        0.05        0.89      1.44 o 
 -10   4   1        0.51        1.43      1.51 o 
  -9   4   1        8.65        9.52      3.26 o 
  -8   4   1        4.09        3.56      1.51 o 
  -7   4   1       70.99       65.26      4.05 o 
  -6   4   1      203.79      201.38      6.75 o 
  -5   4   1      221.07      233.69      4.79 o 
  -4   4   1       97.35       89.84      1.91 o 
  -3   4   1      104.90      113.34      3.60 o 
  -2   4   1     1693.63     1580.43      6.61 o 
  -1   4   1     5802.50     5944.76     37.73 o 
   0   4   1     2126.86     1999.22     14.83 o 
   1   4   1     1816.86     1600.46     17.81 o 
   2   4   1       27.62       20.50      1.12 o 
   3   4   1       32.19       29.08      1.68 o 
   4   4   1      174.00      177.64      4.37 o 
   5   4   1     1024.75     1134.21     14.31 o 
   6   4   1       49.71       45.03      5.40 o 
   7   4   1        8.96        7.35      2.50 o 
   8   4   1       18.58       14.52      3.44 o 
   9   4   1        3.37        4.06      2.17 o 
  10   4   1        0.03        1.17      1.17 o 
 -10   5   1        0.32        1.83      2.30 o 
  -9   5   1        1.60        2.38      1.70 o 
  -8   5   1        1.74        2.32      1.86 o 
  -7   5   1        9.30        6.88      2.13 o 
  -6   5   1      154.24      149.56      8.08 o 
  -5   5   1       29.33       26.54      3.11 o 
  -4   5   1       26.45       30.16      2.67 o 
  -3   5   1     1017.36      906.95      5.57 o 
  -2   5   1       13.99       12.61      1.26 o 
  -1   5   1       37.52       22.35      0.96 o 
   0   5   1     1312.41     1202.78      9.01 o 
   1   5   1     1863.76     1741.95     12.16 o 
   2   5   1      271.87      360.70      4.04 o 
   3   5   1        0.47        0.53      0.50 o 
   4   5   1      387.31      386.72      6.13 o 
   5   5   1       94.51      106.59      3.80 o 
   6   5   1        1.08        2.00      1.02 o 
   7   5   1       44.75       36.26      4.78 o 
   8   5   1        6.28        6.28      2.90 o 
   9   5   1        4.55        6.18      2.53 o 
  10   5   1        6.04        3.89      2.24 o 
 -10   6   1        9.12        9.49      3.05 o 
  -9   6   1       33.84       35.61      6.60 o 
  -8   6   1       16.35       14.31      3.25 o 
  -7   6   1       89.36       92.88      5.50 o 
  -6   6   1      134.09      116.30     12.92 o 
  -5   6   1       60.14       59.72      4.12 o 
  -4   6   1      744.26      706.94     10.18 o 
  -3   6   1       47.18       45.61      2.31 o 
  -2   6   1        6.19        4.87      0.81 o 
  -1   6   1     1158.46     1095.22      5.82 o 
   0   6   1     1151.97     1188.37     10.32 o 
   1   6   1     1425.51     1576.17     10.10 o 
   2   6   1     5068.59     5655.77     26.29 o 
   3   6   1      310.00      324.62      3.74 o 
   4   6   1      155.94      174.80      3.56 o 
   5   6   1      235.58      233.66      6.33 o 
   6   6   1      532.15      548.39     31.83 o 
   7   6   1       10.19       10.08      3.37 o 
   8   6   1        1.48        2.89      2.31 o 
   9   6   1       44.58       53.33      6.99 o 
 -10   7   1        1.02        3.52      2.31 o 
  -9   7   1        0.46        1.44      1.83 o 
  -8   7   1       17.79       20.57      3.52 o 
  -7   7   1       56.23       59.05      9.44 o 
  -6   7   1      246.70      244.83      7.28 o 
  -5   7   1       48.80       44.54      2.78 o 
  -4   7   1      112.61      103.66      7.06 o 
  -3   7   1      138.71      100.71      1.73 o 
  -2   7   1        1.72        3.49      0.88 o 
  -1   7   1        2.08        1.43      0.90 o 
   0   7   1        0.08        1.33      0.77 o 
   1   7   1       21.75       26.75      3.34 o 
   2   7   1      484.81      436.83      4.58 o 
   3   7   1      177.01      189.82      3.81 o 
   4   7   1        5.73        2.95      0.95 o 
   5   7   1       11.11       11.13      1.89 o 
   6   7   1        0.42        0.79      0.92 o 
   7   7   1       26.23       28.97      6.30 o 
   8   7   1        1.45        3.35      3.07 o 
   9   7   1        1.49        3.64      2.58 o 
  -9   8   1       10.15       10.53      2.74 o 
  -8   8   1       27.57       33.11      4.74 o 
  -7   8   1        2.74        3.24      2.05 o 
  -6   8   1      318.90      341.80     10.43 o 
  -5   8   1       34.83       36.28      4.21 o 
  -4   8   1      343.55      354.04      6.40 o 
  -3   8   1     1048.01     1112.94     10.87 o 
  -2   8   1     1315.92     1504.92      9.59 o 
  -1   8   1       20.44       14.72      2.10 o 
   0   8   1      331.60      334.50      5.12 o 
   1   8   1      692.02      757.03      6.92 o 
   2   8   1     3145.56     3445.68     23.25 o 
   3   8   1      118.78      164.49      4.75 o 
   4   8   1        1.16        2.23      1.15 o 
   5   8   1       87.87       83.02      5.53 o 
   6   8   1      132.50      134.66      8.63 o 
   7   8   1       15.21       15.24      4.54 o 
   8   8   1       17.01       17.17      3.42 o 
   9   8   1       45.94       48.15      5.47 o 
  -9   9   1        7.28        8.97      2.77 o 
  -8   9   1        0.69        2.64      2.62 o 
  -7   9   1        0.57        1.23      1.35 o 
  -6   9   1      122.00      125.92      9.07 o 
  -5   9   1       18.47       15.35      3.16 o 
  -4   9   1      139.64      146.41      5.14 o 
  -3   9   1      741.51      791.96     17.14 o 
  -2   9   1      233.74      216.21      9.72 o 
  -1   9   1      768.77      802.48      8.21 o 
   0   9   1      365.91      384.99      5.75 o 
   1   9   1       36.19       35.17      2.79 o 
   2   9   1      290.54      253.95     11.29 o 
   3   9   1       11.27       11.38      1.95 o 
   4   9   1       19.89       22.97      3.24 o 
   5   9   1       29.12       34.40      5.25 o 
   6   9   1      133.52      126.62      7.65 o 
   7   9   1        2.72        4.16      2.50 o 
   8   9   1        7.25        7.72      2.42 o 
   9   9   1        1.76        1.91      1.82 o 
  -9  10   1        0.90        1.02      1.55 o 
  -8  10   1        0.42        1.68      2.06 o 
  -7  10   1        0.95        1.96      1.84 o 
  -6  10   1       11.54       12.68      3.54 o 
  -5  10   1      110.00      100.52      7.04 o 
  -4  10   1       90.62      101.24      9.58 o 
  -3  10   1       81.53       72.71      3.14 o 
  -2  10   1       19.76       20.26      2.37 o 
  -1  10   1       36.81       41.07      2.35 o 
   0  10   1       25.70       17.95      1.93 o 
   1  10   1       36.16       46.73      2.39 o 
   2  10   1       35.67       41.15      3.65 o 
   3  10   1        8.26        9.24      2.00 o 
   4  10   1       47.97       47.88      2.35 o 
   5  10   1        0.50        1.27      1.60 o 
   6  10   1       69.50       75.70     10.74 o 
   7  10   1        0.91        1.29      1.25 o 
   8  10   1        3.51        2.25      1.90 o 
   9  10   1        2.97        3.63      2.49 o 
  -9  11   1        0.08        2.64      1.88 o 
  -8  11   1        7.78        8.14      2.68 o 
  -7  11   1        0.41        1.71      1.75 o 
  -6  11   1       14.25       13.46      3.60 o 
  -5  11   1      165.68      176.05     11.07 o 
  -4  11   1        1.69        2.83      0.88 o 
  -3  11   1      326.99      341.18      6.92 o 
  -2  11   1      353.01      352.88      5.28 o 
  -1  11   1      153.47      155.97      3.51 o 
   0  11   1       40.90       44.43      4.78 o 
   1  11   1       11.74        8.23      1.59 o 
   2  11   1        4.17        2.29      1.39 o 
   3  11   1      162.61      157.68      5.12 o 
   4  11   1       14.42       18.40      2.90 o 
   5  11   1       87.33       89.43      6.29 o 
   6  11   1       21.60       19.42      4.36 o 
   7  11   1        0.01        2.05      1.66 o 
   8  11   1        6.73        5.29      2.21 o 
  -8  12   1        1.07        1.79      1.71 o 
  -7  12   1        9.18        7.41      2.14 o 
  -6  12   1       18.89       16.70      4.67 o 
  -5  12   1       35.80       32.37      5.44 o 
  -4  12   1      117.29       98.33      5.90 o 
  -3  12   1      223.59      219.28     11.28 o 
  -2  12   1        0.36        0.69      1.04 o 
  -1  12   1       57.51       57.58      2.99 o 
   0  12   1        7.89        5.20      1.26 o 
   1  12   1       35.15       34.94      2.78 o 
   2  12   1      395.83      435.11      9.97 o 
   3  12   1        2.15        2.49      1.36 o 
   4  12   1       28.72       25.94      2.88 o 
   5  12   1        6.82       10.77      2.56 o 
   6  12   1        1.29        2.68      1.69 o 
   7  12   1        2.43        3.43      1.58 o 
   8  12   1        2.92        3.45      2.03 o 
  -8  13   1        0.19        1.65      1.34 o 
  -7  13   1        7.62       11.93      3.48 o 
  -6  13   1      176.18      184.87      7.97 o 
  -5  13   1       81.62       95.28      6.71 o 
  -4  13   1       62.15       57.25      4.14 o 
  -3  13   1       52.57       31.01     12.47 o 
  -2  13   1       21.85       24.19      2.73 o 
  -1  13   1        0.45        0.93      1.21 o 
   0  13   1        1.75        1.26      1.46 o 
   1  13   1      484.94      493.86     10.40 o 
   2  13   1       17.88       14.74      2.26 o 
   3  13   1       78.19       75.28      4.41 o 
   4  13   1       29.40       28.86      3.90 o 
   5  13   1       20.90       18.65      3.92 o 
   6  13   1       54.83       57.74      8.68 o 
   7  13   1       18.92       19.57      4.06 o 
   8  13   1        1.73        1.72      1.71 o 
  -8  14   1        0.84        1.18      1.58 o 
  -7  14   1        0.65        1.59      1.49 o 
  -6  14   1        0.96        1.83      1.45 o 
  -5  14   1        0.74        0.87      0.87 o 
  -4  14   1        0.24        1.45      0.94 o 
  -3  14   1       16.21        8.92      2.77 o 
  -2  14   1      114.30      110.90      3.83 o 
  -1  14   1        0.09        2.17      1.48 o 
   0  14   1      237.17      276.88      5.89 o 
   1  14   1      349.06      386.92      8.73 o 
   2  14   1        1.45        3.41      1.52 o 
   3  14   1        3.34        4.81      1.50 o 
   4  14   1       30.74       30.22      4.26 o 
   5  14   1        0.53        1.75      1.07 o 
   6  14   1       36.96       36.71      5.31 o 
   7  14   1        3.77        3.03      1.76 o 
  -7  15   1        9.06        9.67      2.81 o 
  -6  15   1        4.87        7.59      2.39 o 
  -5  15   1        0.38        1.70      1.13 o 
  -4  15   1       20.43       17.53      3.18 o 
  -3  15   1        1.17        2.18      1.23 o 
  -2  15   1      240.93      253.52      7.11 o 
  -1  15   1      238.85      242.87      9.08 o 
   0  15   1      482.00      537.05     18.06 o 
   1  15   1      124.79      124.18      5.53 o 
   2  15   1        0.19        0.94      1.47 o 
   3  15   1       27.27       34.78      3.60 o 
   4  15   1       47.87       45.39      4.78 o 
   5  15   1        0.05        1.49      1.18 o 
   6  15   1       61.15       68.74     12.59 o 
   7  15   1        4.01        4.02      1.60 o 
  -7  16   1        3.87        3.73      1.86 o 
  -6  16   1        0.10        2.13      1.79 o 
  -5  16   1        5.02        4.63      2.15 o 
  -4  16   1       12.24       14.02      3.02 o 
  -3  16   1       25.84       22.47      2.51 o 
  -2  16   1       32.90       34.59      3.59 o 
  -1  16   1       67.45       66.53      4.49 o 
   0  16   1       25.54       27.39      2.79 o 
   1  16   1        5.24        5.09      1.57 o 
   2  16   1       82.37       88.99      4.41 o 
   3  16   1        0.88        2.50      1.37 o 
   4  16   1        4.37        4.71      1.91 o 
   5  16   1       11.88       10.01      2.31 o 
   6  16   1       16.11       15.46      3.18 o 
  -6  17   1        1.07        2.04      1.55 o 
  -5  17   1        0.75        1.60      1.43 o 
  -4  17   1       11.18       13.90      2.70 o 
  -3  17   1       95.00       97.61      5.95 o 
  -2  17   1       47.03       52.23      3.51 o 
  -1  17   1       13.02       13.33      2.27 o 
   0  17   1        0.01        1.81      1.49 o 
   1  17   1        0.66        1.87      1.25 o 
   2  17   1        3.14        2.72      1.28 o 
   3  17   1        6.00        6.05      1.45 o 
   4  17   1        0.42        1.63      1.21 o 
   5  17   1        2.55        3.09      1.39 o 
   6  17   1        0.11        1.73      1.44 o 
  -6  18   1        1.81        2.23      1.50 o 
  -5  18   1        0.00        1.83      1.59 o 
  -4  18   1        3.17        5.47      1.52 o 
  -3  18   1       23.17       27.49      3.55 o 
  -2  18   1        3.54        3.36      1.38 o 
  -1  18   1       19.89       17.89      2.69 o 
   0  18   1        0.01        1.79      1.47 o 
   1  18   1        0.07        1.85      1.09 o 
   2  18   1        0.50        1.29      1.38 o 
   3  18   1        4.84        4.69      1.54 o 
   4  18   1       12.98       16.71      3.14 o 
   5  18   1       11.29       10.81      2.96 o 
  -5  19   1       10.84       11.67      2.90 o 
  -4  19   1        0.19        1.54      1.17 o 
  -3  19   1        0.29        1.58      1.34 o 
  -2  19   1        1.88        2.63      1.43 o 
  -1  19   1       25.12       25.11      2.95 o 
   0  19   1       21.19       20.88      2.71 o 
   1  19   1       13.37       14.22      2.45 o 
   2  19   1        0.10        1.39      1.10 o 
   3  19   1        2.42        3.87      1.33 o 
   4  19   1       14.07       11.41      3.09 o 
   5  19   1        2.12        2.48      2.17 o 
  -4  20   1        1.11        1.56      1.64 o 
  -3  20   1        0.58        3.25      1.61 o 
  -2  20   1       12.05       12.08      2.60 o 
  -1  20   1        0.75        1.95      1.31 o 
   0  20   1       21.00       19.91      3.65 o 
   1  20   1        1.47        2.37      1.35 o 
   2  20   1        6.73        8.84      2.60 o 
   3  20   1        1.02        2.34      2.02 o 
   4  20   1        1.27        2.39      1.78 o 
  -3  21   1        0.58        2.04      1.51 o 
  -2  21   1        0.17        1.74      1.36 o 
  -1  21   1        3.02        2.26      1.29 o 
   0  21   1        0.08        1.82      1.10 o 
   1  21   1       33.08       29.86      4.82 o 
   2  21   1        5.62        5.07      2.04 o 
 -10   0   2        0.30        1.11      3.94 o 
  -9   0   2       23.17       27.33      7.58 o 
  -8   0   2        4.68        0.75      1.24 o 
  -7   0   2        0.00        0.84      1.24 o 
  -6   0   2       32.43        9.12     16.48 o 
  -5   0   2       79.06        6.90     38.01 o 
  -3   0   2     1667.26     1877.18     19.11 o 
  -1   0   2    12201.93    11257.19    117.38 o 
   0   0   2     6163.58     5734.16    145.02 o 
   1   0   2      186.28      212.56      3.44 o 
   2   0   2      771.60      585.05     10.88 o 
   3   0   2       15.61       16.25      2.52 o 
   4   0   2      232.81      242.98      9.29 o 
   5   0   2      210.98      213.36      7.36 o 
   6   0   2      118.09      101.50      6.99 o 
   7   0   2       22.92       20.47      3.51 o 
   8   0   2      141.90      155.26     23.17 o 
   9   0   2       13.01       14.18      5.15 o 
  10   0   2       54.97       44.70     28.47 o 
 -10   1   2        3.56        2.29      3.40 o 
  -9   1   2       27.36       27.32      3.51 o 
  -8   1   2        1.07        1.19      1.37 o 
  -7   1   2       44.16       44.01      3.50 o 
  -6   1   2       15.46       20.84      1.91 o 
  -5   1   2        3.45        5.69      1.23 o 
  -4   1   2       24.59       29.21      1.57 o 
  -3   1   2      139.06       96.59      1.68 o 
  -2   1   2     4604.80     4503.76     22.52 o 
  -1   1   2    11453.87    10246.23     83.01 o 
   0   1   2     5367.98     5071.17     27.96 o 
   1   1   2      643.78      653.38      7.44 o 
   2   1   2      103.50       77.11      1.53 o 
   3   1   2       22.63       27.13      2.58 o 
   4   1   2       10.37       16.93      2.13 o 
   5   1   2       12.58       14.00      2.62 o 
   6   1   2        2.19        2.79      1.47 o 
   7   1   2        0.14        1.64      1.65 o 
   8   1   2       17.82       17.09      4.20 o 
   9   1   2       15.79       21.12      5.07 o 
  10   1   2       13.08       12.98      6.65 o 
 -10   2   2        4.53        6.09      4.11 o 
  -9   2   2       62.02       66.38      4.98 o 
  -8   2   2        3.14        2.81      1.19 o 
  -7   2   2       91.16       78.92      2.87 o 
  -6   2   2       13.72       18.79      2.10 o 
  -5   2   2      336.38      321.41      4.55 o 
  -4   2   2     2023.46     2134.98     18.22 o 
  -3   2   2     2020.39     2071.91     22.81 o 
  -2   2   2     5434.14     5157.59     29.83 o 
  -1   2   2       14.41       23.86      1.20 o 
   0   2   2     6310.96     5481.72     29.55 o 
   1   2   2     1927.50     1737.93     15.00 o 
   2   2   2      755.10      701.05      8.17 o 
   3   2   2       57.67       48.83      2.36 o 
   4   2   2      121.43      115.97      4.06 o 
   5   2   2        4.09        2.14      1.25 o 
   6   2   2        5.12        4.48      1.75 o 
   7   2   2       10.56        9.56      2.21 o 
   8   2   2        2.11        2.72      1.38 o 
   9   2   2        0.03        1.22      1.06 o 
  10   2   2        0.16        1.20      2.28 o 
 -10   3   2        6.55        2.82      1.85 o 
  -9   3   2       12.42       13.46      3.63 o 
  -8   3   2       22.79       28.23      3.80 o 
  -7   3   2        9.92       11.33      2.09 o 
  -6   3   2      116.40      101.51      3.41 o 
  -5   3   2      302.58      296.94      4.94 o 
  -4   3   2      585.32      681.38      8.39 o 
  -3   3   2      536.77      498.97      5.22 o 
  -2   3   2     2948.54     2889.24     29.55 o 
  -1   3   2     5746.08     5791.85     70.98 o 
   0   3   2     4445.67     4277.12     36.77 o 
   2   3   2       78.48      106.47      2.12 o 
   3   3   2       29.45       33.67      2.26 o 
   4   3   2       26.37       21.19      2.05 o 
   5   3   2       17.72       22.40      2.98 o 
   6   3   2       54.56       50.48      3.30 o 
   7   3   2       12.51       13.70      2.72 o 
   8   3   2        1.99        2.19      1.49 o 
   9   3   2       27.17       19.11      6.73 o 
  10   3   2        0.18        0.83      1.59 o 
 -10   4   2        2.10        4.15      2.43 o 
  -9   4   2       33.13       30.89      5.32 o 
  -8   4   2        2.65        3.64      2.08 o 
  -7   4   2        0.18        1.28      0.88 o 
  -6   4   2       54.84       52.10      1.94 o 
  -5   4   2      459.43      471.05      6.13 o 
  -4   4   2        4.95        3.82      1.34 o 
  -3   4   2       31.26       42.87      3.42 o 
  -2   4   2      357.42      336.38      4.36 o 
  -1   4   2     4271.16     4436.51     45.51 o 
   0   4   2      406.29      426.64      2.93 o 
   2   4   2        3.85        1.60      0.65 o 
   3   4   2      468.85      556.42     11.82 o 
   4   4   2      187.11      192.45      5.18 o 
   5   4   2       46.80       40.02      3.53 o 
   6   4   2       30.93       36.22      5.09 o 
   7   4   2        4.36        5.55      1.70 o 
   8   4   2        0.10        1.46      2.27 o 
   9   4   2        0.02        3.97      2.55 o 
 -10   5   2        4.60        4.10      2.49 o 
  -9   5   2       14.95       14.26      3.47 o 
  -8   5   2        0.44        3.32      1.69 o 
  -7   5   2        7.65        8.29      2.25 o 
  -6   5   2        3.88        3.62      1.77 o 
  -5   5   2      270.31      287.05      6.63 o 
  -4   5   2      669.88      612.34     10.36 o 
  -3   5   2     1863.34     1945.37      9.48 o 
  -2   5   2      481.76      497.56      3.71 o 
  -1   5   2      442.30      461.53      3.23 o 
   0   5   2      318.04      285.74      3.18 o 
   1   5   2     1591.90     1654.22     13.00 o 
   2   5   2      409.94      403.28      3.37 o 
   3   5   2       48.63       43.09      2.75 o 
   4   5   2      313.66      300.77      6.16 o 
   5   5   2        0.17        1.19      1.19 o 
   6   5   2        2.31        3.76      1.41 o 
   7   5   2        6.03        5.57      1.74 o 
   8   5   2        1.74        2.64      1.95 o 
   9   5   2        2.12        1.86      2.08 o 
 -10   6   2        1.13        2.47      2.12 o 
  -9   6   2        5.72        4.13      1.77 o 
  -8   6   2        1.63        4.41      2.07 o 
  -7   6   2       35.71       35.94      6.58 o 
  -6   6   2      450.47      462.19     11.24 o 
  -5   6   2       18.05       24.09      4.80 o 
  -4   6   2      381.71      381.79      7.78 o 
  -3   6   2      691.38      700.82      5.42 o 
  -1   6   2       45.79       42.01      1.36 o 
   0   6   2      778.14      810.46     12.47 o 
   1   6   2      168.97      183.44      2.96 o 
   2   6   2     2226.21     2522.46     13.64 o 
   3   6   2      624.29      686.85     10.59 o 
   4   6   2      633.47      606.16      8.98 o 
   5   6   2      779.39      858.60     20.83 o 
   6   6   2      182.88      176.48      7.71 o 
   7   6   2      105.94       91.13      7.04 o 
   8   6   2        9.63        5.67      2.36 o 
   9   6   2        4.50        4.47      2.06 o 
 -10   7   2        5.08        5.82      3.15 o 
  -9   7   2       18.00       20.19      4.80 o 
  -8   7   2       45.49       54.49      8.25 o 
  -7   7   2        4.67        3.83      1.63 o 
  -6   7   2     1218.67     1326.03     26.77 o 
  -5   7   2      373.04      378.79     14.21 o 
  -4   7   2      456.45      486.88      5.28 o 
  -3   7   2        0.06        4.54      1.02 o 
  -2   7   2      623.03      706.65      7.68 o 
  -1   7   2      164.52      126.04      3.04 o 
   0   7   2     1954.99     2131.32     31.19 o 
   1   7   2       92.39       89.71      2.53 o 
   2   7   2       65.43       78.38      3.20 o 
   3   7   2        1.25        2.18      1.10 o 
   4   7   2      358.51      382.01      6.24 o 
   5   7   2       18.50       13.86      2.93 o 
   6   7   2       68.62       54.90      7.22 o 
   7   7   2      116.97      133.62      7.85 o 
   8   7   2        1.54        1.68      1.98 o 
   9   7   2        9.44        8.93      3.91 o 
  -9   8   2       17.57       17.36      3.81 o 
  -8   8   2        0.71        1.47      1.71 o 
  -7   8   2       38.56       40.01      8.28 o 
  -6   8   2      267.79      264.07     10.22 o 
  -5   8   2       78.62       84.16     11.58 o 
  -4   8   2        0.12        1.67      0.91 o 
  -3   8   2      191.10      175.84      3.16 o 
  -2   8   2      389.63      415.35      5.23 o 
  -1   8   2      181.48      197.57      3.21 o 
   0   8   2       36.38       44.92      3.05 o 
   1   8   2      473.88      507.87      4.72 o 
   2   8   2      164.11      135.89      4.97 o 
   3   8   2       26.20       34.00      6.11 o 
   4   8   2       40.59       46.94      4.30 o 
   5   8   2       30.38       35.86      3.43 o 
   6   8   2       10.87       14.05      3.20 o 
   7   8   2        6.91        5.07      2.42 o 
   8   8   2        5.84        5.12      3.06 o 
   9   8   2        6.96        6.56      3.01 o 
  -9   9   2        0.23        2.40      1.74 o 
  -8   9   2        0.17        1.29      1.73 o 
  -7   9   2        9.02        9.19      2.65 o 
  -6   9   2      196.89      212.52     11.44 o 
  -5   9   2      738.89      786.79     13.52 o 
  -4   9   2       88.95       92.85      4.32 o 
  -3   9   2        0.51        1.70      0.86 o 
  -2   9   2       20.29       22.04      1.62 o 
  -1   9   2       44.22       25.82      2.46 o 
   0   9   2      147.12      146.69      2.92 o 
   1   9   2      145.72      147.94      4.29 o 
   2   9   2      143.18      143.18      4.55 o 
   3   9   2       22.62       18.75      3.94 o 
   4   9   2       53.86       51.39      5.86 o 
   5   9   2       78.22       75.40      6.03 o 
   6   9   2      138.17      135.12      6.47 o 
   7   9   2        1.41        2.18      1.57 o 
   8   9   2        0.00        2.30      2.34 o 
   9   9   2        0.40        2.61      1.66 o 
  -9  10   2       28.16       40.90      4.97 o 
  -8  10   2       20.72       21.46      4.76 o 
  -7  10   2       90.04       94.11     11.43 o 
  -6  10   2      528.37      606.12     13.97 o 
  -5  10   2      208.27      202.16      6.89 o 
  -4  10   2       97.42      110.85      4.14 o 
  -3  10   2       23.46       20.02      1.63 o 
  -2  10   2      103.71      101.46      2.95 o 
  -1  10   2      117.72      115.12      3.51 o 
   0  10   2      108.29      130.65      3.52 o 
   1  10   2       27.62       27.13      2.02 o 
   2  10   2      132.85      123.21      5.30 o 
   3  10   2       71.96       77.38      5.25 o 
   4  10   2       13.17       12.06      3.04 o 
   5  10   2      115.37      118.90     10.24 o 
   6  10   2       13.10       10.43      2.74 o 
   7  10   2       11.62        6.77      2.65 o 
   8  10   2        2.25        2.44      1.61 o 
  -9  11   2        1.96        3.72      2.34 o 
  -8  11   2        6.68        7.65      2.72 o 
  -7  11   2       14.93       12.76      3.57 o 
  -6  11   2        0.47        1.44      1.77 o 
  -5  11   2      223.20      223.34      9.74 o 
  -4  11   2        0.41        1.64      1.45 o 
  -3  11   2       45.07       48.01      4.05 o 
  -2  11   2        2.31        1.48      1.19 o 
  -1  11   2       77.23       94.99      3.23 o 
   0  11   2       93.04       79.85      3.83 o 
   1  11   2       56.38       61.89      2.76 o 
   2  11   2       20.94       20.00      3.54 o 
   3  11   2        3.82        2.49      1.30 o 
   4  11   2        0.50        1.41      1.23 o 
   5  11   2        2.41        2.42      1.92 o 
   6  11   2       51.78       54.66      5.96 o 
   7  11   2        5.28        7.68      2.69 o 
   8  11   2        5.29        5.00      2.68 o 
  -8  12   2        4.84        4.74      2.63 o 
  -7  12   2       11.55       11.91      3.29 o 
  -6  12   2       45.96       40.29      6.43 o 
  -5  12   2      323.33      342.23      8.77 o 
  -4  12   2       38.99       40.68      2.39 o 
  -3  12   2       46.90       45.96      4.26 o 
  -2  12   2      269.84      288.54      7.21 o 
  -1  12   2        4.30        3.83      1.29 o 
   0  12   2       25.24       21.98      2.92 o 
   1  12   2       10.29        7.93      1.98 o 
   2  12   2        2.71        4.56      1.50 o 
   3  12   2        8.66       10.41      2.27 o 
   4  12   2       49.18       39.65      5.58 o 
   5  12   2       33.51       32.60      6.11 o 
   6  12   2       12.60       14.16      3.08 o 
   7  12   2        3.70        3.22      1.43 o 
   8  12   2        1.21        2.66      1.68 o 
  -8  13   2        0.29        2.64      1.63 o 
  -7  13   2        0.17        1.13      1.54 o 
  -6  13   2       58.68       56.12      7.05 o 
  -5  13   2       79.17       73.44      7.42 o 
  -4  13   2      362.91      379.47      8.96 o 
  -3  13   2       24.81       26.13      3.35 o 
  -2  13   2        5.87        5.52      1.49 o 
  -1  13   2        5.67        3.95      1.42 o 
   0  13   2       66.58       73.51      3.62 o 
   1  13   2      177.52      188.79      5.81 o 
   2  13   2       35.40       33.11      3.91 o 
   3  13   2       49.83       43.17      4.55 o 
   4  13   2       11.48       12.25      2.58 o 
   5  13   2       23.16       19.71      3.93 o 
   6  13   2        3.37        2.15      1.77 o 
   7  13   2        3.23        2.12      1.79 o 
   8  13   2        0.41        1.61      1.47 o 
  -8  14   2        0.29        2.62      1.68 o 
  -7  14   2       13.01        9.01      2.78 o 
  -6  14   2       17.92       17.32      3.97 o 
  -5  14   2       42.53       37.75      6.91 o 
  -4  14   2       38.33       34.04      4.51 o 
  -3  14   2       21.67       12.05      5.96 o 
  -2  14   2      214.87      240.11      8.65 o 
  -1  14   2      331.37      355.31      6.34 o 
   0  14   2      197.38      202.40      5.28 o 
   1  14   2        0.58        1.81      1.52 o 
   2  14   2       11.54        9.63      1.73 o 
   3  14   2       62.07       54.87      4.80 o 
   4  14   2        0.97        2.08      1.30 o 
   5  14   2        3.96        2.88      1.53 o 
   6  14   2        6.94        8.73      2.60 o 
   7  14   2        3.69        3.61      2.15 o 
  -7  15   2        1.95        1.22      1.53 o 
  -6  15   2       20.58       17.96      4.23 o 
  -5  15   2        1.54        4.13      1.90 o 
  -4  15   2       13.61       12.56      2.10 o 
  -3  15   2        9.97       10.72      2.31 o 
  -2  15   2        4.76        5.91      1.58 o 
  -1  15   2        2.11        1.42      1.39 o 
   0  15   2       32.43       36.40      2.97 o 
   1  15   2        5.09        3.60      1.29 o 
   2  15   2       34.62       35.06      3.28 o 
   3  15   2       39.19       36.84      3.60 o 
   4  15   2        0.38        1.75      1.20 o 
   5  15   2       12.40       12.21      3.28 o 
   6  15   2        5.54        4.72      1.89 o 
   7  15   2        4.23        4.09      2.06 o 
  -7  16   2        1.54        2.22      1.86 o 
  -6  16   2        2.41        3.54      1.57 o 
  -5  16   2        0.04        1.83      2.09 o 
  -4  16   2        7.52        6.29      1.66 o 
  -3  16   2        1.17        1.46      0.93 o 
  -2  16   2       82.83       94.58      4.65 o 
  -1  16   2        5.31        5.22      1.77 o 
   0  16   2        6.08        8.81      2.10 o 
   1  16   2      195.04      218.58      6.18 o 
   2  16   2        4.13        6.30      1.81 o 
   3  16   2       15.65       14.78      2.78 o 
   4  16   2        0.06        2.20      1.25 o 
   5  16   2       14.67       14.06      4.10 o 
   6  16   2        6.31        6.09      2.08 o 
  -6  17   2        0.50        0.72      1.53 o 
  -5  17   2        2.61        2.44      1.47 o 
  -4  17   2        0.05        0.86      1.28 o 
  -3  17   2        6.80        8.84      2.37 o 
  -2  17   2        7.43       10.57      2.01 o 
  -1  17   2      142.67      156.76      5.72 o 
   0  17   2        5.04        3.67      1.41 o 
   1  17   2       30.77       34.06      3.56 o 
   2  17   2        0.00        1.31      1.41 o 
   3  17   2        4.48        3.49      1.17 o 
   4  17   2        0.15        1.05      1.03 o 
   5  17   2        0.44        1.14      1.44 o 
   6  17   2        0.15        1.56      1.80 o 
  -6  18   2        0.02        0.72      1.41 o 
  -5  18   2        7.43        7.33      2.49 o 
  -4  18   2        4.89        4.43      1.47 o 
  -3  18   2        2.04        3.69      1.52 o 
  -2  18   2       19.14       20.25      2.39 o 
  -1  18   2       19.67       17.41      2.91 o 
   0  18   2        2.54        2.83      1.31 o 
   1  18   2        8.27        6.66      1.85 o 
   2  18   2        3.25        4.37      1.49 o 
   3  18   2       17.50       21.09      4.37 o 
   4  18   2       14.86       17.37      3.62 o 
   5  18   2        3.60        4.91      2.25 o 
  -5  19   2        2.27        3.16      1.67 o 
  -4  19   2        1.95        2.43      1.73 o 
  -3  19   2       14.60       15.15      2.78 o 
  -2  19   2        0.20        1.55      1.54 o 
  -1  19   2        7.19        8.59      1.72 o 
   0  19   2       19.60       20.79      3.75 o 
   1  19   2        5.18        6.76      2.00 o 
   2  19   2        0.24        1.16      1.20 o 
   3  19   2        0.52        1.34      1.30 o 
   4  19   2        0.06        1.81      1.61 o 
  -4  20   2        1.43        1.50      1.84 o 
  -3  20   2        5.34        4.84      2.07 o 
  -2  20   2        7.93        7.94      2.92 o 
  -1  20   2        7.18        7.18      1.93 o 
   0  20   2        2.15        1.79      1.18 o 
   1  20   2        0.13        2.24      1.44 o 
   2  20   2       18.47       22.70      4.15 o 
   3  20   2       14.30       18.28      4.76 o 
  -2  21   2        0.28        1.64      1.64 o 
  -1  21   2        3.00        4.84      1.77 o 
   0  21   2        0.10        1.21      1.30 o 
   1  21   2        1.02        1.25      1.19 o 
   2  21   2        3.37        4.24      1.91 o 
 -10   1   3        0.01        1.93      3.48 o 
  -9   1   3       42.30       39.22      4.80 o 
  -8   1   3      289.78      274.26      8.54 o 
  -7   1   3        0.51        0.63      0.45 o 
  -6   1   3       71.49       89.43      4.69 o 
  -5   1   3       66.47       61.21      6.08 o 
  -4   1   3     2372.13     2372.00     40.80 o 
  -3   1   3     4132.60     4446.92     18.48 o 
  -2   1   3      747.09      681.64      6.25 o 
  -1   1   3     1105.52     1057.11      7.67 o 
   1   1   3     1801.94     1839.64     16.49 o 
   2   1   3        8.78       11.87      1.51 o 
   3   1   3     2305.73     2371.99     26.12 o 
   4   1   3      122.02      135.74      4.21 o 
   5   1   3       40.84       46.46      5.02 o 
   6   1   3      165.32      175.05      6.75 o 
   7   1   3        1.60        3.11      1.59 o 
   8   1   3      125.05      117.98      8.71 o 
   9   1   3       28.38       30.16      4.16 o 
 -10   2   3        2.81        5.84      3.44 o 
  -9   2   3       32.12       37.32      4.78 o 
  -8   2   3       81.58       70.40      4.81 o 
  -7   2   3       23.30       24.62      3.07 o 
  -6   2   3        6.71        4.21      0.86 o 
  -5   2   3        5.24        4.27      0.98 o 
  -4   2   3     1024.56     1035.16     20.95 o 
  -3   2   3       34.78       39.46      1.31 o 
  -2   2   3      707.01      694.51      5.80 o 
  -1   2   3       84.20      108.22      1.33 o 
   0   2   3      227.16      252.87      2.17 o 
   2   2   3       24.43       33.46      1.65 o 
   3   2   3      277.46      267.76      5.11 o 
   4   2   3        6.45        4.89      1.51 o 
   5   2   3      373.91      397.40     10.89 o 
   6   2   3       23.73       29.20      4.88 o 
   7   2   3        0.29        2.31      1.73 o 
   8   2   3        0.19        0.93      1.34 o 
   9   2   3       71.77       73.68     13.66 o 
 -10   3   3       12.62       15.20      5.12 o 
  -9   3   3        0.59        2.45      2.87 o 
  -8   3   3       11.79       14.91      3.17 o 
  -7   3   3      205.08      197.81      7.85 o 
  -6   3   3       36.16       39.25      2.58 o 
  -5   3   3      413.45      427.23      8.82 o 
  -4   3   3       75.11       81.12      2.70 o 
  -3   3   3        9.67        5.32      0.84 o 
  -2   3   3      233.98      228.80      3.18 o 
  -1   3   3      962.89     1000.04     10.67 o 
   0   3   3       18.28       14.37      0.82 o 
   1   3   3       35.80       30.46      5.70 o 
   2   3   3       73.22       79.79      2.45 o 
   3   3   3      429.82      439.97      5.89 o 
   4   3   3       34.51       28.03      2.94 o 
   5   3   3      132.70      139.59      5.81 o 
   6   3   3       72.39       76.52      8.17 o 
   7   3   3        4.57        3.23      1.50 o 
   8   3   3       29.37       29.64      3.12 o 
   9   3   3        6.46        6.04      2.72 o 
 -10   4   3        0.02        1.43      1.43 o 
  -9   4   3        5.49        7.60      3.51 o 
  -8   4   3       15.65       12.06      3.03 o 
  -7   4   3      197.10      203.79      8.79 o 
  -6   4   3       13.06       11.55      1.75 o 
  -5   4   3      279.37      250.50      5.54 o 
  -4   4   3        2.97        5.49      1.19 o 
  -3   4   3      151.48      129.32      1.44 o 
  -1   4   3     1065.35      923.15     11.41 o 
   0   4   3     1160.53      997.81     13.80 o 
   1   4   3      281.14      250.93      5.79 o 
   2   4   3      975.95     1013.62     16.94 o 
   3   4   3      316.37      355.93      7.24 o 
   4   4   3       37.09       60.34      3.73 o 
   5   4   3       19.32       16.44      3.65 o 
   6   4   3      157.65      155.32      5.26 o 
   7   4   3        0.00        1.50      1.15 o 
   8   4   3        3.64        3.57      1.91 o 
   9   4   3       36.28       45.28      7.36 o 
 -10   5   3        0.98        1.35      1.50 o 
  -9   5   3       16.59       19.38      4.06 o 
  -8   5   3        5.13        4.51      2.00 o 
  -7   5   3      255.46      258.79     10.77 o 
  -6   5   3       74.13       77.68      6.34 o 
  -5   5   3       10.61       11.45      2.29 o 
  -4   5   3     1057.81     1187.65     16.87 o 
  -3   5   3      178.26      182.07      1.84 o 
  -2   5   3      167.33      185.13      2.34 o 
  -1   5   3      236.33      200.36      4.45 o 
   0   5   3      628.64      759.10      9.12 o 
   1   5   3      530.10      614.34      9.86 o 
   2   5   3      537.17      620.94     17.12 o 
   3   5   3      364.67      347.27      6.98 o 
   4   5   3      331.47      335.61      5.52 o 
   5   5   3       69.81       78.22      4.12 o 
   6   5   3        2.06        2.09      1.25 o 
   7   5   3      106.12       96.47      5.60 o 
   8   5   3       29.91       29.36      5.38 o 
   9   5   3        8.15        6.68      3.17 o 
 -10   6   3        0.39        2.73      1.84 o 
  -9   6   3        0.67        1.83      1.42 o 
  -8   6   3       54.08       57.08      6.92 o 
  -7   6   3        0.89        2.68      2.13 o 
  -6   6   3       13.38       18.91      3.78 o 
  -5   6   3      109.24      106.42      5.57 o 
  -4   6   3      102.19      110.71      4.49 o 
  -3   6   3      578.06      634.31      3.56 o 
  -2   6   3        0.64        2.63      0.72 o 
  -1   6   3      503.04      501.80      8.53 o 
   0   6   3     1099.44     1308.05     19.75 o 
   1   6   3      365.39      491.75      4.43 o 
   2   6   3       70.51       98.33      2.33 o 
   3   6   3        5.07        6.05      1.77 o 
   4   6   3      128.54      123.69      4.99 o 
   5   6   3      276.00      280.02      6.55 o 
   6   6   3      123.68      110.07      6.28 o 
   7   6   3        0.71        1.82      1.41 o 
   8   6   3        7.85        9.36      2.93 o 
   9   6   3       27.40       29.15      5.92 o 
 -10   7   3        1.15        2.98      1.82 o 
  -9   7   3        0.00        2.53      2.03 o 
  -8   7   3        7.67        9.06      2.70 o 
  -7   7   3        9.77        9.95      3.21 o 
  -6   7   3        1.01        4.47      2.58 o 
  -5   7   3       66.30       71.67      5.14 o 
  -4   7   3      173.81      162.62      2.66 o 
  -3   7   3      226.31      256.16      3.54 o 
  -2   7   3     1660.61     1805.38     46.75 o 
  -1   7   3       74.31       72.26      2.96 o 
   0   7   3      946.36      852.11      4.26 o 
   1   7   3       11.38        9.79      1.67 o 
   2   7   3       47.71       40.97      2.30 o 
   3   7   3        5.46        4.99      1.50 o 
   4   7   3        9.16        9.76      2.23 o 
   5   7   3        0.00        1.25      1.17 o 
   6   7   3        5.40        6.06      2.00 o 
   7   7   3      115.35      118.39      8.02 o 
   8   7   3       16.21       13.85      4.06 o 
   9   7   3        3.80        4.47      2.23 o 
  -9   8   3       12.25       16.83      3.73 o 
  -8   8   3       94.75       97.99     12.61 o 
  -7   8   3       81.99       93.14      7.70 o 
  -6   8   3        2.33        1.52      1.56 o 
  -5   8   3       51.04       52.17      4.13 o 
  -4   8   3       10.88       15.76      2.82 o 
  -3   8   3      144.62      131.11      2.88 o 
  -2   8   3       21.34       21.20      1.72 o 
  -1   8   3      212.16      208.47      4.41 o 
   0   8   3     2477.01     2665.89     20.44 o 
   1   8   3       17.05       16.13      1.39 o 
   2   8   3      382.91      390.82     15.47 o 
   3   8   3        5.03        6.66      2.02 o 
   4   8   3      311.75      313.86      6.89 o 
   5   8   3      330.73      327.19      6.53 o 
   6   8   3      134.82      129.58      4.59 o 
   7   8   3        7.82       10.52      3.45 o 
   8   8   3        9.00        8.91      3.70 o 
   9   8   3        4.77        5.56      2.43 o 
  -9   9   3        2.32        2.08      1.85 o 
  -8   9   3        5.58        7.00      2.44 o 
  -7   9   3       76.92       76.77      9.95 o 
  -6   9   3        0.00        1.51      1.51 o 
  -5   9   3      434.20      434.42     12.50 o 
  -4   9   3        0.99        1.65      0.81 o 
  -3   9   3       31.36       47.29      2.05 o 
  -2   9   3       45.01       54.65      2.32 o 
  -1   9   3      205.33      220.22      5.08 o 
   0   9   3      569.73      607.62      7.91 o 
   1   9   3      432.73      479.86      7.04 o 
   2   9   3        2.58        1.98      0.84 o 
   3   9   3      161.09      158.04      6.25 o 
   4   9   3       28.66       33.45      4.71 o 
   5   9   3       64.24       57.70      7.33 o 
   6   9   3       13.93       14.64      3.26 o 
   7   9   3       20.17       20.92      4.26 o 
   8   9   3        1.62        2.17      1.62 o 
  -9  10   3        8.91        7.77      2.75 o 
  -8  10   3        1.01        1.82      2.09 o 
  -7  10   3        2.13        3.25      1.76 o 
  -6  10   3       16.31       19.83      4.28 o 
  -5  10   3        0.21        1.17      0.73 o 
  -4  10   3       10.73       10.12      2.22 o 
  -3  10   3       26.63       29.30      2.13 o 
  -2  10   3       13.16       13.37      1.64 o 
  -1  10   3       11.23       14.01      1.61 o 
   0  10   3        1.01        0.12      1.08 o 
   1  10   3       85.56       88.06      2.50 o 
   2  10   3       82.79       93.38      4.00 o 
   3  10   3       18.55       19.62      2.90 o 
   4  10   3       40.50       43.66      4.36 o 
   5  10   3       11.12       16.90      4.58 o 
   6  10   3        4.75        8.03      3.33 o 
   7  10   3        1.56        1.08      1.74 o 
   8  10   3        1.26        1.45      1.84 o 
  -9  11   3        0.51        2.36      1.55 o 
  -8  11   3        6.03        5.94      2.22 o 
  -7  11   3       33.73       35.65      5.53 o 
  -6  11   3       53.60       54.93      9.84 o 
  -5  11   3       17.44       14.06      3.06 o 
  -4  11   3       71.93       63.04      4.42 o 
  -3  11   3       22.67       21.18      1.77 o 
  -2  11   3        6.54        9.54      2.13 o 
  -1  11   3      328.05      328.14      8.16 o 
   0  11   3      103.84      109.60      3.65 o 
   1  11   3        6.97        8.22      1.24 o 
   2  11   3        2.81        2.07      1.09 o 
   3  11   3        5.21        4.77      1.96 o 
   4  11   3       64.24       59.85      6.50 o 
   5  11   3        2.80        1.35      1.78 o 
   6  11   3        9.34       12.64      3.57 o 
   7  11   3        2.49        2.53      2.31 o 
   8  11   3       21.33       21.23      4.31 o 
  -8  12   3       11.05        7.66      2.40 o 
  -7  12   3        0.00        1.70      1.48 o 
  -6  12   3       53.43       47.13      7.86 o 
  -5  12   3       25.21       26.51      4.58 o 
  -4  12   3       62.69       56.15      4.06 o 
  -3  12   3       67.76       51.20      7.78 o 
  -2  12   3      136.70      134.59      3.78 o 
  -1  12   3      212.48      241.05      6.64 o 
   0  12   3      216.54      218.76      6.78 o 
   1  12   3        0.73        2.46      1.61 o 
   2  12   3       22.75       23.61      3.39 o 
   3  12   3        1.24        1.04      1.06 o 
   4  12   3       29.21       17.07      3.83 o 
   5  12   3       25.55       21.10      3.48 o 
   6  12   3        0.09        1.57      1.58 o 
   7  12   3        1.62        3.59      2.43 o 
   8  12   3       10.71        9.01      2.72 o 
  -8  13   3        3.02        2.32      1.57 o 
  -7  13   3        1.07        0.55      1.80 o 
  -6  13   3        3.23        3.15      1.46 o 
  -5  13   3       22.13       26.16      6.44 o 
  -4  13   3      121.24      106.01      7.06 o 
  -3  13   3        9.37        4.75      1.55 o 
  -2  13   3       70.30       71.48      3.29 o 
  -1  13   3        7.87        8.75      1.74 o 
   0  13   3      517.51      515.52     15.22 o 
   1  13   3       18.65       19.73      2.99 o 
   2  13   3        3.71        3.53      1.51 o 
   3  13   3       14.16       10.65      2.36 o 
   4  13   3        6.39        3.85      1.74 o 
   5  13   3        8.61        8.32      2.63 o 
   6  13   3       20.44       23.64      5.11 o 
   7  13   3       33.94       37.73      5.37 o 
  -8  14   3       10.80        9.55      3.50 o 
  -7  14   3       33.48       28.88      5.90 o 
  -6  14   3        7.13        6.88      1.97 o 
  -5  14   3      137.40      144.02      9.86 o 
  -4  14   3      111.31      119.92      5.10 o 
  -3  14   3       17.27        9.10      4.36 o 
  -2  14   3        0.82        2.33      1.27 o 
  -1  14   3      516.22      584.81     19.81 o 
   0  14   3      118.03      141.14      5.60 o 
   1  14   3       38.04       31.20      3.57 o 
   2  14   3        7.08        5.73      1.71 o 
   3  14   3       16.72       10.49      2.42 o 
   4  14   3        3.24        3.35      1.30 o 
   5  14   3        9.33       10.04      2.43 o 
   6  14   3      107.32      104.52      5.97 o 
   7  14   3       21.91       23.90      3.84 o 
  -7  15   3       12.34       12.57      4.01 o 
  -6  15   3        0.66        1.23      1.68 o 
  -5  15   3        1.36        2.47      1.90 o 
  -4  15   3       59.22       64.50      3.69 o 
  -3  15   3      161.47      173.56      6.49 o 
  -2  15   3       48.42       52.14      4.15 o 
  -1  15   3        5.71        5.07      1.64 o 
   0  15   3       40.23       42.04      4.05 o 
   1  15   3       74.50       74.53      4.04 o 
   2  15   3        3.84        4.28      1.49 o 
   3  15   3       38.93       38.79      4.55 o 
   4  15   3       44.46       43.85      5.06 o 
   5  15   3        1.69        3.17      1.98 o 
   6  15   3       18.27       15.46      4.76 o 
  -7  16   3        4.94        2.66      1.51 o 
  -6  16   3        0.06        1.28      1.64 o 
  -5  16   3        4.92        6.76      2.09 o 
  -4  16   3       35.33       25.66      4.02 o 
  -3  16   3       57.35       53.57      4.30 o 
  -2  16   3       78.21       90.24      5.01 o 
  -1  16   3        3.24        2.44      1.25 o 
   0  16   3        8.26        8.56      1.73 o 
   1  16   3       15.00       14.52      2.36 o 
   2  16   3        5.17        6.64      1.76 o 
   3  16   3        3.03        2.23      1.39 o 
   4  16   3        0.02        1.55      1.22 o 
   5  16   3       13.66       13.38      3.41 o 
   6  16   3        8.74        6.40      3.07 o 
  -6  17   3        3.19        5.47      2.28 o 
  -5  17   3        2.75        2.94      1.72 o 
  -4  17   3       52.41       59.78      4.98 o 
  -3  17   3        3.69        3.95      1.48 o 
  -2  17   3        0.35        1.10      1.09 o 
  -1  17   3       11.77       12.73      2.07 o 
   0  17   3       25.24       21.57      3.43 o 
   1  17   3       12.52       16.37      3.02 o 
   2  17   3       17.66       14.95      2.90 o 
   3  17   3        5.50        3.60      1.51 o 
   4  17   3       21.54       15.76      4.20 o 
   5  17   3        0.00        1.97      2.24 o 
  -5  18   3       11.59       12.49      3.62 o 
  -4  18   3        7.52        7.75      2.45 o 
  -3  18   3       13.13       13.46      2.37 o 
  -2  18   3        3.19        4.44      1.51 o 
  -1  18   3       11.64       10.51      2.56 o 
   0  18   3       13.93       12.31      3.28 o 
   1  18   3       38.95       41.21      5.65 o 
   2  18   3        8.94        7.64      2.35 o 
   3  18   3        3.39        3.84      1.92 o 
   4  18   3       10.20       11.35      3.10 o 
   5  18   3        6.62        7.04      2.92 o 
  -5  19   3        0.39        0.72      1.46 o 
  -4  19   3       31.23       29.63      4.72 o 
  -3  19   3        0.72        1.66      1.73 o 
  -2  19   3       20.04       19.44      3.72 o 
  -1  19   3        0.00        1.81      1.32 o 
   0  19   3       21.05       21.39      3.11 o 
   1  19   3        0.27        2.06      1.59 o 
   2  19   3       15.88       14.53      2.88 o 
   3  19   3        2.41        5.34      2.05 o 
   4  19   3        8.20        9.37      2.40 o 
  -4  20   3        1.96        3.10      2.66 o 
  -3  20   3       15.53       14.98      3.88 o 
  -2  20   3        0.68        1.55      1.19 o 
  -1  20   3        0.28        2.22      1.46 o 
   0  20   3        4.43        5.90      2.04 o 
   1  20   3       16.74       12.21      3.09 o 
   2  20   3        4.69        4.25      2.05 o 
   3  20   3        2.97        4.72      1.96 o 
  -2  21   3        1.18        2.44      1.69 o 
  -1  21   3        3.28        3.54      1.44 o 
   0  21   3        1.12        1.63      1.15 o 
   1  21   3        4.66        5.16      1.80 o 
 -10   0   4       70.60       77.68     11.25 o 
  -9   0   4       19.72       18.63      8.97 o 
  -8   0   4       94.94      104.79      6.73 o 
  -7   0   4        1.33        1.08      0.90 o 
  -6   0   4       81.58       92.85      4.64 o 
  -5   0   4      216.37      238.02      5.39 o 
  -4   0   4      533.05      571.40     14.51 o 
  -3   0   4      128.92       72.78      2.50 o 
  -2   0   4     1716.16     1733.84     18.75 o 
  -1   0   4     1696.83     1651.87     25.66 o 
   0   0   4       20.72       22.12      1.36 o 
   1   0   4     3669.94     3566.82     68.59 o 
   2   0   4      524.85      491.85     14.23 o 
   3   0   4      423.42      421.32     14.33 o 
   4   0   4      299.92      309.48      8.53 o 
   5   0   4       30.66       25.21      5.73 o 
   6   0   4      501.99      512.00     37.70 o 
   7   0   4      490.47      549.00     14.31 o 
   8   0   4        0.61        1.20      2.35 o 
   9   0   4       77.78       86.01      8.41 o 
 -10   1   4        0.14        0.88      3.03 o 
  -9   1   4        3.59        2.58      1.76 o 
  -8   1   4       11.75        9.91      2.12 o 
  -7   1   4        0.01        0.29      0.26 o 
  -6   1   4       13.91        5.66      2.30 o 
  -5   1   4      264.57      253.55     13.13 o 
  -4   1   4      202.91      212.27      3.56 o 
  -3   1   4      106.12      121.78      1.85 o 
  -2   1   4       22.04       26.41      1.15 o 
  -1   1   4     2136.03     2260.73     18.11 o 
   0   1   4     1018.57      867.85      9.58 o 
   1   1   4       94.69       88.50      1.90 o 
   2   1   4      213.74      283.45      4.25 o 
   3   1   4       52.67       61.27      3.89 o 
   4   1   4       86.63       94.99      3.54 o 
   5   1   4       10.26        5.68      1.82 o 
   6   1   4      150.99      157.67      7.46 o 
   7   1   4        3.33        4.13      1.98 o 
   8   1   4       23.90       24.31      4.11 o 
   9   1   4       28.87       28.07      5.13 o 
 -10   2   4        1.74        2.28      2.75 o 
  -9   2   4        0.85        2.27      2.13 o 
  -8   2   4       25.74       26.50      5.31 o 
  -7   2   4        1.07        2.40      1.46 o 
  -6   2   4       62.61       72.02      4.18 o 
  -5   2   4      423.93      437.39      5.21 o 
  -4   2   4      168.51      136.78      3.29 o 
  -3   2   4      244.75      261.28      2.75 o 
  -2   2   4       37.71       29.59      1.27 o 
   0   2   4      140.83      147.85      2.34 o 
   1   2   4       59.58       71.32      1.86 o 
   2   2   4       44.41       55.08      3.21 o 
   3   2   4       24.41       28.22      3.62 o 
   4   2   4      264.31      289.74      5.40 o 
   5   2   4       32.53       33.71      3.68 o 
   6   2   4      427.39      439.26     17.08 o 
   7   2   4        7.33       11.51      2.54 o 
   8   2   4       63.58       69.13      6.38 o 
   9   2   4        0.47        2.88      2.08 o 
 -10   3   4       11.60       14.71      5.06 o 
  -9   3   4        6.06        4.54      2.04 o 
  -8   3   4       27.99       24.68      4.33 o 
  -7   3   4       45.07       45.46      4.50 o 
  -6   3   4       45.47       47.25      2.55 o 
  -5   3   4       70.66       58.76      2.11 o 
  -4   3   4        3.44        4.30      1.12 o 
  -3   3   4     2347.01     2657.04     11.56 o 
  -2   3   4       12.58        9.27      1.23 o 
   0   3   4        5.65        7.92      1.09 o 
   2   3   4       48.60       44.71      2.99 o 
   3   3   4      117.41      141.89      4.23 o 
   4   3   4       23.34       24.14      4.22 o 
   5   3   4       55.98       52.33      4.79 o 
   6   3   4       61.69       63.18      7.90 o 
   7   3   4        1.70        0.87      0.86 o 
   8   3   4       15.35       17.44      3.34 o 
   9   3   4        0.16        1.38      1.65 o 
 -10   4   4        0.40        1.35      2.12 o 
  -9   4   4       41.73       45.93      4.75 o 
  -8   4   4        0.05        1.67      1.44 o 
  -7   4   4        1.31        1.63      0.63 o 
  -6   4   4      236.15      250.41      3.69 o 
  -5   4   4       90.77       95.76      3.49 o 
  -4   4   4      625.94      665.52     12.83 o 
  -2   4   4       50.65       35.37      1.50 o 
  -1   4   4      905.22      879.14     13.64 o 
   0   4   4      322.60      341.54     10.10 o 
   1   4   4      138.77      138.93      2.11 o 
   2   4   4      360.03      354.75     13.06 o 
   3   4   4       33.99       42.47      3.26 o 
   4   4   4       15.55       13.71      2.98 o 
   5   4   4       84.17       86.96      4.16 o 
   6   4   4        0.13        1.48      1.73 o 
   7   4   4       13.94       15.96      3.34 o 
   8   4   4        4.38        3.73      1.69 o 
   9   4   4        0.22        1.94      1.68 o 
 -10   5   4       87.43      102.47      9.04 o 
  -9   5   4        4.84        5.91      3.06 o 
  -8   5   4       16.24       15.90      3.35 o 
  -7   5   4      160.82      156.14      7.11 o 
  -6   5   4      847.05      810.38     39.79 o 
  -5   5   4       61.03       61.64      2.13 o 
  -4   5   4      159.67      133.57      3.68 o 
  -2   5   4       85.73       91.23      2.14 o 
  -1   5   4       97.26       85.45      3.03 o 
   0   5   4       13.02       15.36      2.50 o 
   1   5   4      362.86      410.27      4.26 o 
   3   5   4       74.92       66.25      4.17 o 
   4   5   4      144.62      145.23      5.40 o 
   5   5   4      154.01      163.47      7.94 o 
   6   5   4       58.63       61.04      7.93 o 
   7   5   4        4.94        2.96      1.67 o 
   8   5   4        0.03        1.23      2.24 o 
   9   5   4        0.55        1.45      1.71 o 
 -10   6   4        7.44        4.72      2.32 o 
  -9   6   4        0.06        1.78      1.58 o 
  -8   6   4       73.19       69.70     10.50 o 
  -7   6   4      204.40      219.07      7.91 o 
  -6   6   4      667.07      690.93     18.10 o 
  -5   6   4      246.24      241.60      8.66 o 
  -4   6   4       43.24       26.05      2.52 o 
  -3   6   4       57.63       50.49      2.53 o 
  -2   6   4        0.00        1.22      0.59 o 
  -1   6   4     2470.59     2810.59     67.25 o 
   0   6   4       31.99       29.84      2.92 o 
   1   6   4     1496.87     1681.64     14.66 o 
   2   6   4        3.67        2.26      0.92 o 
   3   6   4        4.21        5.33      1.43 o 
   4   6   4      328.30      334.46      9.67 o 
   5   6   4      245.35      233.19      5.72 o 
   6   6   4        0.67        1.60      1.13 o 
   7   6   4        0.45        1.07      1.14 o 
   8   6   4        2.43        1.42      1.47 o 
   9   6   4        1.13        1.46      1.97 o 
 -10   7   4       30.31       26.65      4.90 o 
  -9   7   4       87.20       94.53      5.87 o 
  -8   7   4       30.38       24.96      5.22 o 
  -7   7   4      268.40      269.80     10.17 o 
  -6   7   4      487.11      502.37     14.41 o 
  -5   7   4       96.02      103.75      5.39 o 
  -4   7   4       40.27       37.37      1.94 o 
  -3   7   4      330.08      348.91      5.21 o 
  -2   7   4      258.40      299.61      7.66 o 
  -1   7   4      161.97      176.51      4.81 o 
   0   7   4       60.29       55.71      4.28 o 
   1   7   4        3.24        1.23      0.67 o 
   3   7   4        0.26        1.31      1.18 o 
   4   7   4       56.93       76.74      4.46 o 
   5   7   4       89.01       76.03      5.62 o 
   6   7   4      142.64      139.27      6.27 o 
   7   7   4       15.28       16.63      3.48 o 
   8   7   4        3.95        2.16      1.83 o 
  -9   8   4        8.07        6.07      2.01 o 
  -8   8   4       48.81       56.37      8.68 o 
  -7   8   4       53.23       63.28     10.78 o 
  -6   8   4        1.09        4.15      2.55 o 
  -5   8   4       36.61       40.96      5.53 o 
  -4   8   4        1.08        1.73      0.59 o 
  -3   8   4      263.02      308.67      8.57 o 
  -2   8   4      140.77      165.04      5.93 o 
  -1   8   4       39.84       40.24      2.64 o 
   0   8   4      713.50      732.40     13.04 o 
   1   8   4      164.81      199.15      3.32 o 
   2   8   4       10.00        4.80      1.07 o 
   3   8   4       21.83       19.18      4.03 o 
   4   8   4        4.18        5.62      1.78 o 
   5   8   4        7.74        9.16      2.61 o 
   6   8   4        6.00        8.48      2.38 o 
   7   8   4        7.62       10.40      3.58 o 
   8   8   4       27.07       23.47      5.16 o 
  -9   9   4        0.22        0.87      1.56 o 
  -8   9   4        0.00        0.56      2.02 o 
  -7   9   4        0.18        1.68      1.43 o 
  -6   9   4      180.26      190.57      7.71 o 
  -5   9   4       36.67       41.48      7.99 o 
  -4   9   4        1.03        1.03      0.53 o 
  -3   9   4       13.17        8.87      1.71 o 
  -2   9   4       14.48        9.82      1.25 o 
  -1   9   4       48.59       54.43      1.96 o 
   0   9   4      517.15      526.92      5.43 o 
   1   9   4       71.10       66.93      1.89 o 
   2   9   4       51.46       47.81      2.86 o 
   3   9   4      271.64      289.91      7.16 o 
   4   9   4       13.05       21.84      4.93 o 
   5   9   4      101.07       86.29      4.73 o 
   6   9   4       27.09       24.14      3.68 o 
   7   9   4       13.65       17.20      3.43 o 
   8   9   4        2.24        1.36      1.56 o 
  -9  10   4        5.03        5.28      2.36 o 
  -8  10   4       15.00       15.29      3.90 o 
  -7  10   4        7.49        8.57      2.83 o 
  -6  10   4       58.32       62.92      8.56 o 
  -5  10   4       75.04       81.48     10.95 o 
  -4  10   4        1.94        2.42      0.78 o 
  -3  10   4       45.32       39.12      2.55 o 
  -2  10   4       27.64       32.00      2.40 o 
  -1  10   4        2.62        2.96      0.74 o 
   0  10   4      276.55      289.21      3.26 o 
   1  10   4        9.07        5.92      1.23 o 
   2  10   4       20.09       19.08      1.61 o 
   3  10   4        0.25        1.43      1.38 o 
   4  10   4      104.10       91.60     11.27 o 
   5  10   4      168.25      161.32      9.40 o 
   6  10   4       70.76       68.04      5.60 o 
   7  10   4       16.91       13.29      4.17 o 
   8  10   4       21.16       19.89      5.22 o 
  -9  11   4        1.63        3.82      1.93 o 
  -8  11   4        6.28        6.63      2.21 o 
  -7  11   4        8.03        4.24      1.98 o 
  -6  11   4       24.70       26.44      4.99 o 
  -5  11   4        5.45        5.84      1.68 o 
  -4  11   4        4.38        4.59      1.15 o 
  -3  11   4        0.31        0.52      0.74 o 
  -2  11   4       93.92       93.65      4.39 o 
  -1  11   4        0.98        0.92      0.81 o 
   0  11   4       20.78       23.20      1.64 o 
   1  11   4       16.87       21.19      2.76 o 
   2  11   4       22.30       20.41      3.26 o 
   3  11   4       57.49       49.37      3.87 o 
   4  11   4       22.23       31.52      8.08 o 
   5  11   4       14.79       11.81      2.95 o 
   6  11   4       16.73       17.27      3.29 o 
   7  11   4        8.04        7.31      2.55 o 
   8  11   4        1.05        2.87      1.56 o 
  -8  12   4        0.09        1.12      1.41 o 
  -7  12   4        1.77        2.19      1.46 o 
  -6  12   4       44.50       43.05      7.64 o 
  -5  12   4       14.73       14.43      3.90 o 
  -4  12   4       10.42        8.51      1.32 o 
  -3  12   4       15.43       10.49      2.24 o 
  -2  12   4       11.44       10.92      1.69 o 
  -1  12   4        0.45        0.75      1.09 o 
   0  12   4      144.62      137.29      6.86 o 
   1  12   4        7.59        7.93      1.86 o 
   2  12   4        8.58        9.24      2.03 o 
   3  12   4        5.43        8.73      1.91 o 
   4  12   4        1.73        1.26      1.85 o 
   5  12   4       19.17       26.01      3.54 o 
   6  12   4        2.82        3.25      2.24 o 
   7  12   4        0.13        1.16      1.86 o 
  -8  13   4       13.88       16.19      4.86 o 
  -7  13   4        9.97        9.33      3.18 o 
  -6  13   4       18.66       12.48      3.46 o 
  -5  13   4       10.03        6.73      2.04 o 
  -4  13   4        7.12        4.61      1.34 o 
  -3  13   4       19.48       18.11      2.89 o 
  -2  13   4        0.77        1.46      1.16 o 
  -1  13   4        0.05        0.99      0.94 o 
   0  13   4        0.46        1.50      0.96 o 
   1  13   4        5.35        5.91      1.67 o 
   2  13   4       26.05       25.98      3.98 o 
   3  13   4       35.55       28.81      3.60 o 
   4  13   4        0.04        1.22      1.27 o 
   5  13   4        0.57        1.09      1.74 o 
   6  13   4        1.79        2.25      1.41 o 
   7  13   4        0.54        1.69      2.44 o 
  -8  14   4       12.33       12.68      3.22 o 
  -7  14   4        1.08        1.73      2.47 o 
  -6  14   4       61.54       56.93      8.74 o 
  -5  14   4       23.55       25.07      3.99 o 
  -4  14   4        4.07        6.93      1.95 o 
  -3  14   4        0.88        2.67      1.18 o 
  -2  14   4      126.40      144.18      6.20 o 
  -1  14   4        2.13        3.74      1.31 o 
   0  14   4       11.16       13.29      2.68 o 
   1  14   4        0.70        2.27      1.17 o 
   2  14   4        2.52        1.85      1.08 o 
   3  14   4        0.19        2.15      1.78 o 
   4  14   4        0.46        1.03      1.21 o 
   5  14   4        1.28        1.29      2.63 o 
   6  14   4       34.86       38.24      7.70 o 
  -7  15   4        1.71        2.32      1.70 o 
  -6  15   4       56.35       59.28      5.68 o 
  -5  15   4       14.06       13.30      3.13 o 
  -4  15   4        0.07        1.48      1.23 o 
  -3  15   4       10.49       11.66      2.14 o 
  -2  15   4        0.00        1.49      1.09 o 
  -1  15   4      162.65      166.17      4.58 o 
   0  15   4        8.86        5.36      1.48 o 
   1  15   4        4.86        3.62      1.58 o 
   2  15   4        7.10        9.04      3.04 o 
   3  15   4       50.13       44.13      4.92 o 
   4  15   4        0.22        0.85      1.67 o 
   5  15   4        2.74        2.53      1.80 o 
   6  15   4        0.01        1.65      1.64 o 
  -7  16   4        6.05        4.81      1.97 o 
  -6  16   4       78.83       74.74     11.94 o 
  -5  16   4       28.98       34.25      4.21 o 
  -4  16   4       14.94       17.04      4.35 o 
  -3  16   4       73.99       68.95      4.37 o 
  -2  16   4        3.19        2.89      1.21 o 
  -1  16   4       41.68       40.80      4.85 o 
   0  16   4        0.29        1.77      1.57 o 
   1  16   4        0.01        1.12      1.77 o 
   2  16   4       10.59        7.23      2.31 o 
   3  16   4        1.55        1.59      2.02 o 
   4  16   4        9.91        8.60      2.91 o 
   5  16   4       13.63       13.71      4.13 o 
   6  16   4        0.30        1.55      3.10 o 
  -6  17   4        0.81        1.64      2.11 o 
  -5  17   4        8.24       10.91      3.27 o 
  -4  17   4       23.71       23.45      6.68 o 
  -3  17   4       57.96       64.15      7.46 o 
  -2  17   4       21.32       22.70      2.62 o 
  -1  17   4        0.42        1.43      1.43 o 
   0  17   4        5.53        5.33      2.19 o 
   1  17   4        7.32        8.64      2.38 o 
   2  17   4        6.60        6.94      2.29 o 
   3  17   4        1.56        2.11      1.42 o 
   4  17   4        1.30        2.92      1.82 o 
   5  17   4        3.40        3.99      2.09 o 
  -5  18   4        4.03        4.06      2.83 o 
  -4  18   4        2.36        2.42      1.90 o 
  -3  18   4        0.02        1.01      1.49 o 
  -2  18   4       16.67       17.99      2.88 o 
  -1  18   4        6.32        6.16      1.76 o 
   0  18   4       27.23       27.60      4.22 o 
   1  18   4        1.28        1.43      1.65 o 
   2  18   4        1.21        2.86      1.80 o 
   3  18   4        6.38        6.52      2.10 o 
   4  18   4        0.77        1.84      1.46 o 
  -4  19   4        2.36        4.54      2.67 o 
  -3  19   4        2.49        1.12      1.44 o 
  -2  19   4        0.27        1.33      1.38 o 
  -1  19   4        2.45        3.07      1.65 o 
   0  19   4        1.70        1.84      1.24 o 
   1  19   4        1.13        2.48      1.53 o 
   2  19   4       17.61       23.19      4.60 o 
   3  19   4        0.48        1.23      1.54 o 
  -3  20   4        0.01        2.44      2.32 o 
  -2  20   4        1.11        2.56      1.61 o 
  -1  20   4        0.41        1.32      1.24 o 
   0  20   4        0.19        1.05      1.40 o 
   1  20   4        0.27        1.23      1.21 o 
   2  20   4        7.82       12.12      2.90 o 
  -1  21   4        0.75        2.24      1.99 o 
   0  21   4        0.08        1.11      1.45 o 
 -10   1   5        4.63        5.84      3.72 o 
  -9   1   5       20.87       29.51      8.22 o 
  -8   1   5       70.89       78.78      5.09 o 
  -7   1   5       24.54       24.48      2.80 o 
  -6   1   5      650.50      667.88     14.98 o 
  -5   1   5      567.11      536.64     29.42 o 
  -4   1   5      529.77      506.77     11.10 o 
  -3   1   5        9.45        6.20      1.52 o 
  -2   1   5      712.10      695.70      7.04 o 
  -1   1   5      481.10      492.69      5.74 o 
   0   1   5      720.32      703.56     16.51 o 
   1   1   5      857.87      928.49     17.50 o 
   2   1   5       31.33       28.93      1.95 o 
   3   1   5       17.82       15.23      2.12 o 
   4   1   5       35.24       35.24      3.38 o 
   5   1   5      269.79      268.38      8.37 o 
   6   1   5        0.03        1.96      1.83 o 
   7   1   5        8.07       10.65      3.07 o 
   8   1   5        2.32        1.57      1.53 o 
   9   1   5        2.74        2.79      1.90 o 
 -10   2   5       10.30       13.20      4.48 o 
  -9   2   5       80.97       96.81      8.59 o 
  -8   2   5       59.38       60.89      7.73 o 
  -7   2   5       14.31       13.22      2.40 o 
  -6   2   5      192.06      195.12      4.88 o 
  -5   2   5      108.17      108.63      4.84 o 
  -4   2   5      571.44      626.60      9.41 o 
  -3   2   5      173.72      156.35      2.77 o 
  -2   2   5        2.67        5.49      0.99 o 
  -1   2   5        9.96       10.11      1.02 o 
   0   2   5       19.43        6.12      3.90 o 
   1   2   5       22.12       31.19      2.03 o 
   2   2   5     1322.69     1497.81     26.46 o 
   3   2   5      148.61      180.95      4.99 o 
   4   2   5      137.30      132.37      5.32 o 
   5   2   5       36.33       52.08      5.07 o 
   6   2   5       32.57       30.23      4.28 o 
   7   2   5      117.76      119.75      6.22 o 
   8   2   5       43.72       33.46      8.12 o 
   9   2   5        0.03        1.64      2.11 o 
 -10   3   5        1.80        3.25      2.90 o 
  -9   3   5        0.72        2.51      2.28 o 
  -8   3   5       45.37       43.87      3.64 o 
  -7   3   5      141.06      149.67      5.13 o 
  -6   3   5      437.02      439.23      7.88 o 
  -5   3   5      213.38      212.23      8.45 o 
  -4   3   5       93.30      101.39      2.72 o 
  -3   3   5      654.29      643.68     11.80 o 
  -2   3   5      889.80     1008.64     12.93 o 
  -1   3   5       34.22       44.74      3.63 o 
   0   3   5      433.39      406.57      3.67 o 
   2   3   5        0.14        1.43      0.96 o 
   3   3   5       27.11       37.01      3.92 o 
   4   3   5       21.74       14.83      2.79 o 
   5   3   5      370.40      407.28      8.48 o 
   6   3   5       12.11       17.16      4.15 o 
   7   3   5       69.31       69.44      8.20 o 
   8   3   5        6.99        9.84      2.45 o 
   9   3   5        1.23        3.12      1.89 o 
 -10   4   5       15.32       22.58      7.98 o 
  -9   4   5       37.72       36.04      7.24 o 
  -8   4   5        6.65        5.13      1.73 o 
  -7   4   5        1.25        3.11      0.96 o 
  -6   4   5      130.71      139.06      4.13 o 
  -5   4   5        1.50        2.03      0.92 o 
  -4   4   5      102.92       93.48      3.84 o 
  -3   4   5       93.63      135.97      3.76 o 
  -2   4   5      208.40      241.70      3.80 o 
  -1   4   5        0.98        3.11      0.70 o 
   0   4   5      416.11      427.06      6.42 o 
   1   4   5     1131.33     1139.28     16.75 o 
   2   4   5       42.54       52.97      2.78 o 
   3   4   5        7.04       15.02      2.92 o 
   4   4   5      117.75      103.91      4.46 o 
   5   4   5       14.76       16.21      3.23 o 
   6   4   5       36.27       42.53      4.40 o 
   7   4   5       78.14       79.01      5.24 o 
   8   4   5        0.00        1.34      1.17 o 
 -10   5   5        1.79        1.96      2.86 o 
  -9   5   5        0.07        1.55      2.27 o 
  -8   5   5       18.31       15.93      3.23 o 
  -7   5   5       10.64       11.72      2.64 o 
  -6   5   5       69.74       68.58      3.66 o 
  -5   5   5        0.91        1.63      0.67 o 
  -4   5   5        1.51        1.12      0.41 o 
  -3   5   5      400.38      391.91      6.53 o 
  -2   5   5      106.26      101.61      2.73 o 
  -1   5   5      238.12      234.02      2.84 o 
   0   5   5       10.65       11.47      2.57 o 
   1   5   5      140.71      150.48      2.93 o 
   2   5   5       13.46        6.30      2.94 o 
   3   5   5       36.60       40.03      3.76 o 
   4   5   5       95.86       98.80      5.67 o 
   5   5   5       24.74       27.02      4.23 o 
   6   5   5      114.85      117.47      6.60 o 
   7   5   5       18.52       21.94      4.94 o 
   8   5   5        2.53        4.64      2.25 o 
 -10   6   5        1.37        4.70      2.39 o 
  -9   6   5        0.90        2.18      2.01 o 
  -8   6   5      147.07      156.81      5.96 o 
  -7   6   5       11.67        9.18      2.34 o 
  -6   6   5        5.96        7.32      2.21 o 
  -5   6   5        3.75        2.83      0.97 o 
  -4   6   5       58.16       63.13      2.56 o 
  -3   6   5      118.88      144.68      3.92 o 
  -2   6   5        0.57        1.13      0.57 o 
  -1   6   5        1.49        2.88      2.16 o 
   0   6   5     1706.47     1768.05     48.03 o 
   1   6   5       20.82       23.43      1.30 o 
   2   6   5       24.12       23.67      3.40 o 
   3   6   5      947.80      944.46     21.55 o 
   4   6   5      418.76      410.23      9.80 o 
   5   6   5       23.76       31.24      5.02 o 
   6   6   5        2.71        4.45      1.63 o 
   7   6   5        3.54        2.13      1.34 o 
   8   6   5        0.35        1.36      1.93 o 
  -9   7   5        1.39        0.78      1.84 o 
  -8   7   5       22.18       20.36      4.91 o 
  -7   7   5      139.43      147.03      7.92 o 
  -6   7   5       22.21       20.18      3.67 o 
  -5   7   5       12.24       10.12      2.12 o 
  -4   7   5        5.12        6.22      1.48 o 
  -3   7   5      150.34      167.40      3.52 o 
  -2   7   5        6.51        6.52      1.24 o 
  -1   7   5      265.73      273.68      8.02 o 
   0   7   5      246.37      252.16      7.41 o 
   1   7   5        2.71        4.11      1.73 o 
   2   7   5        1.02        3.00      0.83 o 
   3   7   5       19.80       23.47      3.80 o 
   4   7   5       18.92       16.14      4.28 o 
   5   7   5       10.85        7.98      2.03 o 
   6   7   5       20.37       17.87      4.15 o 
   7   7   5        0.98        1.26      0.99 o 
   8   7   5        2.89        2.98      1.90 o 
  -9   8   5       30.25       28.77      7.31 o 
  -8   8   5       33.72       37.96      6.87 o 
  -7   8   5        2.92        5.16      1.86 o 
  -6   8   5        0.13        1.01      1.32 o 
  -5   8   5       22.73       29.18      4.25 o 
  -4   8   5       17.15       17.77      2.13 o 
  -3   8   5      407.29      412.82     10.65 o 
  -2   8   5      202.21      200.34      5.89 o 
  -1   8   5        7.47        4.78      1.90 o 
   0   8   5      362.53      359.88     15.61 o 
   1   8   5      150.59      142.16      5.02 o 
   2   8   5       57.42       51.16      3.04 o 
   4   8   5      355.52      361.73      7.15 o 
   5   8   5       23.46       19.31      3.48 o 
   6   8   5        0.04        1.09      1.01 o 
   7   8   5        0.01        0.40      1.52 o 
   8   8   5       20.14       17.81      4.12 o 
  -9   9   5       27.79       31.54      8.38 o 
  -8   9   5       37.07       31.82      6.81 o 
  -7   9   5        4.25        3.85      2.09 o 
  -6   9   5        0.03        2.09      1.60 o 
  -5   9   5        0.22        1.83      2.00 o 
  -4   9   5       79.14       84.65      3.00 o 
  -3   9   5       32.76       36.61      2.19 o 
  -2   9   5       77.82       72.99      2.89 o 
  -1   9   5      565.63      633.61     21.20 o 
   0   9   5      135.63      153.09      6.31 o 
   1   9   5        5.05        6.81      2.05 o 
   2   9   5       81.47       65.78      2.88 o 
   3   9   5      132.01       16.42     59.68 o 
   4   9   5       91.23       97.24      8.56 o 
   5   9   5        0.96        0.74      1.16 o 
   6   9   5        0.10        0.61      1.26 o 
   7   9   5        1.26        3.12      2.14 o 
   8   9   5       10.19        8.55      3.81 o 
  -9  10   5        2.33        1.62      1.27 o 
  -8  10   5        8.74        7.98      2.52 o 
  -7  10   5        1.59        3.01      1.76 o 
  -6  10   5       51.03       51.55      6.63 o 
  -5  10   5       12.36       11.31      2.84 o 
  -4  10   5       52.32       51.81      2.47 o 
  -3  10   5       11.69        9.64      1.80 o 
  -2  10   5       78.05       72.83      4.21 o 
  -1  10   5       29.16       29.60      5.63 o 
   0  10   5       93.36      109.02      6.21 o 
   1  10   5        0.13        1.38      2.26 o 
   2  10   5       13.35       14.96      1.39 o 
   3  10   5       85.69       22.08     33.31 o 
   4  10   5       57.76       65.16      4.28 o 
   5  10   5        6.31        5.82      1.77 o 
   6  10   5        0.33        1.26      1.04 o 
   7  10   5        7.32        7.33      2.79 o 
  -9  11   5       12.94       15.76      4.64 o 
  -8  11   5       16.61       16.47      4.63 o 
  -7  11   5        0.64        2.20      1.55 o 
  -6  11   5       10.58       13.85      3.91 o 
  -5  11   5       76.72       82.07      6.51 o 
  -4  11   5      279.55      256.97      9.03 o 
  -3  11   5        3.89        3.15      1.00 o 
  -2  11   5       14.93       13.63      1.45 o 
  -1  11   5      260.66      290.82      6.25 o 
   0  11   5       84.76       85.15      4.53 o 
   1  11   5       86.13       76.60      6.30 o 
   2  11   5       55.53       45.06      2.45 o 
   3  11   5        2.50        2.42      1.41 o 
   4  11   5       53.12       39.31      3.82 o 
   5  11   5        7.17        9.10      2.22 o 
   6  11   5        0.41        1.76      2.05 o 
   7  11   5        0.59        1.55      1.52 o 
  -8  12   5       11.40        9.87      2.68 o 
  -7  12   5        2.34        3.65      1.88 o 
  -6  12   5        0.25        1.29      1.42 o 
  -5  12   5       21.27       20.90      3.42 o 
  -4  12   5        0.20        0.77      0.72 o 
  -3  12   5       16.61       16.11      2.09 o 
  -2  12   5       20.44       18.86      2.31 o 
  -1  12   5       11.02       10.11      1.60 o 
   0  12   5        7.25        7.83      2.75 o 
   1  12   5       10.41       12.07      3.74 o 
   2  12   5        0.02        1.43      0.95 o 
   3  12   5      101.46       75.51      4.01 o 
   4  12   5       67.74       61.74      9.63 o 
   5  12   5       21.23       23.28      6.22 o 
   6  12   5        0.00        1.93      2.91 o 
   7  12   5        6.69        9.48      3.73 o 
  -8  13   5        1.82        2.51      1.68 o 
  -7  13   5        3.46        1.95      1.42 o 
  -6  13   5        0.03        1.16      1.15 o 
  -5  13   5       52.46       46.97      5.83 o 
  -4  13   5       62.06       53.58      4.64 o 
  -3  13   5        2.28        2.11      1.08 o 
  -2  13   5        8.59        7.86      1.80 o 
  -1  13   5      143.21      147.40      8.85 o 
   0  13   5       74.28       74.95      6.46 o 
   1  13   5        0.96        2.79      2.02 o 
   2  13   5       57.97       51.39      5.56 o 
   3  13   5       63.75       60.97      5.80 o 
   4  13   5       49.49       54.64      6.68 o 
   5  13   5       14.06       17.12      5.16 o 
   6  13   5       16.40       12.32      4.36 o 
  -7  14   5        3.79        3.99      1.82 o 
  -6  14   5        4.39        2.95      1.31 o 
  -5  14   5       23.36       26.27      5.21 o 
  -4  14   5       31.84       31.62      2.92 o 
  -3  14   5        6.42        5.33      1.42 o 
  -2  14   5       46.15       40.19      3.63 o 
  -1  14   5       16.87       14.92      3.44 o 
   0  14   5       45.16       42.08      5.06 o 
   1  14   5       28.50       26.67      4.84 o 
   2  14   5       46.05       32.87      4.38 o 
   3  14   5       16.64       18.89      3.93 o 
   4  14   5       21.20       15.65      4.67 o 
   5  14   5       19.35       22.69      7.54 o 
   6  14   5        0.60        1.02      2.51 o 
  -7  15   5       12.59       11.00      2.83 o 
  -6  15   5        0.01        2.18      1.69 o 
  -5  15   5        7.44        6.62      2.28 o 
  -4  15   5       60.34       60.03      7.05 o 
  -3  15   5        0.10        1.45      1.25 o 
  -2  15   5        8.06        6.73      1.85 o 
  -1  15   5       85.93       90.39      6.32 o 
   0  15   5      138.43      146.05      7.73 o 
   1  15   5        9.13        6.80      2.39 o 
   2  15   5       13.12       14.00      3.55 o 
   3  15   5       12.27       10.89      3.22 o 
   4  15   5        3.57        1.69      2.66 o 
   5  15   5       17.89       15.95      5.67 o 
   6  15   5       10.81       10.92      4.66 o 
  -6  16   5       15.69       16.21      4.21 o 
  -5  16   5        9.38        6.67      3.10 o 
  -4  16   5        0.28        1.99      2.10 o 
  -3  16   5        4.00        4.84      2.19 o 
  -2  16   5        3.23        1.59      1.58 o 
  -1  16   5       25.70       31.74      3.92 o 
   0  16   5        3.24        3.00      1.82 o 
   1  16   5        0.88        1.82      1.73 o 
   2  16   5        2.97        3.27      2.18 o 
   3  16   5        0.58        1.31      1.88 o 
   4  16   5       13.05       14.64      4.06 o 
   5  16   5        0.04        1.76      1.69 o 
  -6  17   5        0.00        4.04      2.13 o 
  -5  17   5        1.44        2.71      1.71 o 
  -4  17   5        2.88        3.49      1.78 o 
  -3  17   5        0.11        1.71      1.48 o 
  -2  17   5        3.77        4.10      2.30 o 
  -1  17   5        0.95        2.19      1.60 o 
   0  17   5       20.81       19.92      4.14 o 
   1  17   5        7.85        5.95      2.40 o 
   2  17   5        3.79        3.77      2.45 o 
   3  17   5        5.96        4.54      2.54 o 
   4  17   5        1.30        4.20      3.27 o 
  -5  18   5        0.09        2.44      1.97 o 
  -4  18   5        5.62        4.65      2.32 o 
  -3  18   5        6.76        6.64      1.95 o 
  -2  18   5        3.74        4.78      1.82 o 
  -1  18   5        0.00        1.64      1.27 o 
   0  18   5       12.60       14.85      2.99 o 
   1  18   5        8.08        7.74      2.30 o 
   2  18   5        9.22       10.06      2.75 o 
   3  18   5        1.46        1.46      1.77 o 
   4  18   5        7.08       10.29      3.17 o 
  -4  19   5        0.37        3.09      2.12 o 
  -3  19   5        2.39        3.32      2.20 o 
  -2  19   5        3.51        3.14      1.94 o 
  -1  19   5        1.07        2.00      1.62 o 
   0  19   5        0.35        1.80      1.38 o 
   1  19   5        6.03        2.82      1.71 o 
   2  19   5       14.67       15.73      3.12 o 
   3  19   5        0.02        2.09      1.70 o 
  -3  20   5        0.43        2.31      2.51 o 
  -2  20   5        5.00        4.39      1.80 o 
  -1  20   5        3.06        4.94      1.71 o 
   0  20   5        1.08        2.78      1.24 o 
   1  20   5        0.37        0.78      1.60 o 
 -10   0   6        2.32        3.36      4.14 o 
  -9   0   6       19.06       26.01     16.48 o 
  -8   0   6       19.36       19.93      5.95 o 
  -7   0   6       76.32       67.88      5.41 o 
  -6   0   6       72.48       87.57      8.38 o 
  -5   0   6     1119.02     1218.84     24.63 o 
  -4   0   6      186.65      221.57     12.39 o 
  -3   0   6        0.16        1.28      2.37 o 
  -2   0   6     4678.04     4975.65     30.83 o 
  -1   0   6       66.57       58.99      3.36 o 
   0   0   6     3429.10     3975.81     22.80 o 
   1   0   6      132.84      137.53      5.44 o 
   2   0   6      752.23      852.35     19.64 o 
   3   0   6        3.23        7.25      2.72 o 
   4   0   6        2.32        4.55      2.45 o 
   5   0   6      987.10     1088.68     25.81 o 
   6   0   6      986.30     1111.48     38.13 o 
   7   0   6       14.60       14.11      4.27 o 
   8   0   6        4.03        2.10      2.03 o 
 -10   1   6        1.55        1.29      2.41 o 
  -9   1   6        0.01        1.01      2.85 o 
  -8   1   6        7.88        7.24      2.62 o 
  -7   1   6       37.84       39.46      2.36 o 
  -6   1   6       57.22        5.27     27.09 o 
  -5   1   6        0.37        1.60      1.01 o 
  -4   1   6       24.89       23.24      2.23 o 
  -3   1   6        6.63       20.65      4.70 o 
  -2   1   6       18.20       18.70      2.74 o 
  -1   1   6       40.27       48.24      3.17 o 
   0   1   6      575.14      653.62     13.73 o 
   1   1   6       48.18       85.73      2.70 o 
   2   1   6       13.55       16.34      2.34 o 
   3   1   6        2.57        2.11      1.48 o 
   4   1   6        3.54        5.32      1.65 o 
   5   1   6       14.89       20.18      3.92 o 
   6   1   6       96.78      105.18      5.75 o 
   7   1   6        2.98        2.84      2.07 o 
   8   1   6       21.05       21.05      4.76 o 
 -10   2   6       13.26       16.39      4.85 o 
  -9   2   6       13.52       15.55      4.18 o 
  -8   2   6        3.10        3.84      2.81 o 
  -7   2   6       15.22       17.21      3.49 o 
  -6   2   6      192.58      220.76      8.65 o 
  -5   2   6       83.13       80.72      3.48 o 
  -4   2   6      115.80       95.51      3.79 o 
  -3   2   6       62.94       59.11      3.05 o 
  -2   2   6        3.13        6.58      1.66 o 
  -1   2   6        3.65        5.95      0.93 o 
   0   2   6      335.62      332.85      9.56 o 
   1   2   6      253.67      272.04      5.36 o 
   2   2   6      438.14      454.35      6.28 o 
   3   2   6      192.49      194.21      6.90 o 
   4   2   6       58.26       55.57      6.20 o 
   5   2   6      340.38      372.80     14.51 o 
   6   2   6       88.55       78.17      6.85 o 
   7   2   6        1.90        3.21      1.84 o 
   8   2   6        1.04        2.70      1.34 o 
 -10   3   6        0.36        3.86      2.97 o 
  -9   3   6        7.28        6.21      2.72 o 
  -8   3   6        4.39        4.73      1.93 o 
  -7   3   6        0.87        1.80      1.43 o 
  -6   3   6      361.06      361.40     11.49 o 
  -5   3   6        0.50        0.64      0.78 o 
  -4   3   6       39.28       33.68      2.66 o 
  -3   3   6        0.72        2.86      1.09 o 
  -2   3   6       58.85       67.68      1.84 o 
  -1   3   6      196.28      200.26      4.05 o 
   0   3   6      107.12      111.73      4.11 o 
   1   3   6       96.51       96.95      3.71 o 
   2   3   6       88.45      107.79      3.77 o 
   3   3   6       62.40       65.26      3.67 o 
   4   3   6      135.04      129.48      5.54 o 
   5   3   6      453.74      478.16     15.83 o 
   6   3   6       35.39       35.12      7.04 o 
   7   3   6        3.12        2.74      1.93 o 
   8   3   6        5.56        4.85      1.94 o 
 -10   4   6        3.18        6.66      3.90 o 
  -9   4   6        2.55        3.14      2.92 o 
  -8   4   6       11.76        9.72      3.36 o 
  -7   4   6       85.04       83.89      6.42 o 
  -6   4   6       34.66       36.50      7.58 o 
  -5   4   6       68.66       74.03      4.42 o 
  -4   4   6      160.05      170.95      4.79 o 
  -3   4   6        2.00        4.39      1.60 o 
  -2   4   6        5.38        7.16      1.59 o 
  -1   4   6        0.39        1.24      0.56 o 
   0   4   6        9.87        7.84      1.42 o 
   1   4   6       33.09       39.60      1.68 o 
   2   4   6      111.86      115.97      3.34 o 
   3   4   6        0.01        1.39      1.31 o 
   4   4   6      281.12      294.29      7.21 o 
   5   4   6       33.36       32.95      5.07 o 
   6   4   6       30.84       27.24      4.14 o 
   7   4   6        8.20        8.78      2.20 o 
   8   4   6        1.11        0.98      1.37 o 
 -10   5   6        0.01        1.53      1.98 o 
  -9   5   6        4.41        4.29      2.26 o 
  -8   5   6       16.51       14.85      3.04 o 
  -7   5   6       27.30       25.78      3.98 o 
  -6   5   6        1.92        2.57      2.11 o 
  -5   5   6       10.12       12.97      3.30 o 
  -4   5   6      226.56      205.94      6.66 o 
  -3   5   6       43.13       39.13      2.30 o 
  -2   5   6       76.40       81.66      2.08 o 
  -1   5   6       31.78       32.92      2.32 o 
   0   5   6       10.17        7.13      1.84 o 
   1   5   6        0.51        0.76      0.51 o 
   3   5   6       70.52       73.54      4.96 o 
   4   5   6       46.84       40.99      7.69 o 
   5   5   6       70.67       70.33      5.18 o 
   6   5   6       17.07       18.30      3.65 o 
   7   5   6       33.28       35.18      7.46 o 
   8   5   6        1.17        2.31      2.18 o 
  -9   6   6        8.37        7.50      3.25 o 
  -8   6   6        9.77        9.61      2.50 o 
  -7   6   6       15.76       13.27      3.25 o 
  -6   6   6       70.54       79.17      5.75 o 
  -5   6   6       17.02       14.31      3.51 o 
  -4   6   6      227.95      227.68      8.57 o 
  -3   6   6       11.58       14.87      2.60 o 
  -2   6   6      281.64      282.18      5.22 o 
  -1   6   6       90.40      100.94      4.78 o 
   0   6   6      117.50      102.90      4.65 o 
   1   6   6        1.79        1.66      0.41 o 
   2   6   6       29.74       30.81      3.27 o 
   3   6   6      164.11      150.15      4.40 o 
   4   6   6      156.91      153.55      7.10 o 
   5   6   6       10.15       11.69      2.70 o 
   6   6   6       21.31       16.43      4.35 o 
   7   6   6        0.18        1.22      1.37 o 
   8   6   6        0.36        1.01      1.64 o 
  -9   7   6       29.31       23.21      5.39 o 
  -8   7   6       79.80       72.87      6.67 o 
  -7   7   6        5.71        6.25      2.49 o 
  -6   7   6        5.09        6.06      2.09 o 
  -5   7   6        0.06        2.55      2.26 o 
  -4   7   6        0.13        1.24      1.06 o 
  -3   7   6       11.62       10.69      1.91 o 
  -2   7   6        6.03        4.82      1.16 o 
  -1   7   6       82.63       94.78      7.22 o 
   0   7   6      202.30      205.12      6.94 o 
   1   7   6      547.61      579.24     14.33 o 
   2   7   6       48.83       52.43      2.92 o 
   3   7   6        0.15        1.63      1.37 o 
   4   7   6        6.12        7.42      2.02 o 
   5   7   6       31.04       30.08      6.21 o 
   6   7   6       33.73       34.67      6.68 o 
   7   7   6       13.64       15.24      3.45 o 
   8   7   6        0.50        1.28      1.66 o 
  -9   8   6        4.44        3.05      2.23 o 
  -8   8   6       13.60       12.32      3.55 o 
  -7   8   6       10.01        6.27      2.69 o 
  -6   8   6        0.58        1.88      1.68 o 
  -5   8   6        0.29        1.42      1.28 o 
  -4   8   6       26.37        6.63      8.10 o 
  -3   8   6       11.28       16.13      3.18 o 
  -2   8   6       39.01       35.20      1.50 o 
  -1   8   6       55.15       63.72      4.49 o 
   0   8   6      104.11       89.21      6.07 o 
   1   8   6       21.05       19.25      3.49 o 
   2   8   6       12.34       15.86      2.26 o 
   3   8   6       74.15       63.21     15.30 o 
   4   8   6       26.42       17.25      3.78 o 
   5   8   6        1.01        1.43      1.02 o 
   6   8   6        2.52        2.30      1.23 o 
   7   8   6        8.93       10.98      3.68 o 
  -9   9   6        0.41        1.72      1.25 o 
  -8   9   6       40.77       40.59      6.63 o 
  -7   9   6        3.13        4.10      1.93 o 
  -6   9   6        0.66        1.91      1.54 o 
  -5   9   6        0.61        2.85      1.57 o 
  -4   9   6        5.94        6.43      1.47 o 
  -3   9   6       57.14       60.17      3.32 o 
  -2   9   6       51.03       48.52      2.12 o 
  -1   9   6       88.38       98.09      7.54 o 
   0   9   6       21.19       24.64      4.93 o 
   1   9   6       25.66       27.70      3.81 o 
   2   9   6      342.72      345.56     16.07 o 
   3   9   6       48.88       43.14      4.86 o 
   4   9   6       34.21       34.71      4.65 o 
   5   9   6        6.92        8.47      2.53 o 
   6   9   6        1.30        1.28      1.08 o 
   7   9   6        2.41        3.66      1.70 o 
  -9  10   6       20.76       21.91      6.00 o 
  -8  10   6        4.56        4.81      2.01 o 
  -7  10   6        0.01        1.97      1.46 o 
  -6  10   6        0.08        1.11      1.60 o 
  -5  10   6        3.60        2.93      2.04 o 
  -4  10   6       88.80       87.73      4.70 o 
  -3  10   6       15.56       24.70      2.90 o 
  -2  10   6        1.75        1.51      0.48 o 
  -1  10   6       65.61       64.55      7.27 o 
   0  10   6      464.73      457.80     17.67 o 
   1  10   6      468.48      494.80     13.92 o 
   2  10   6       14.80       12.06      1.38 o 
   3  10   6        1.19        1.37      1.41 o 
   4  10   6        0.27        0.57      1.04 o 
   5  10   6        2.09        1.59      0.93 o 
   6  10   6        0.00        0.78      0.82 o 
   7  10   6        1.66        2.54      2.42 o 
  -8  11   6        0.15        1.58      1.46 o 
  -7  11   6        6.02        6.07      2.19 o 
  -6  11   6        3.62        5.02      2.19 o 
  -5  11   6        0.90        1.28      1.52 o 
  -4  11   6        5.00        6.82      1.71 o 
  -3  11   6        0.39        0.98      1.08 o 
  -2  11   6       77.96       81.30      7.25 o 
  -1  11   6        0.02        0.97      1.39 o 
   0  11   6        5.10        3.97      2.39 o 
   1  11   6        0.89        1.28      1.72 o 
   2  11   6       13.67       14.25      3.96 o 
   3  11   6       54.89       49.96      6.77 o 
   4  11   6        6.19        8.67      3.58 o 
   5  11   6       29.01       25.44      6.44 o 
   6  11   6        1.08        2.32      2.35 o 
   7  11   6        5.64        2.82      3.07 o 
  -8  12   6        9.31       13.48      4.25 o 
  -7  12   6       18.80       21.27      4.23 o 
  -6  12   6       24.74       26.69      4.38 o 
  -5  12   6       23.11       18.99      4.18 o 
  -4  12   6       93.86       94.96      4.01 o 
  -3  12   6        1.55        1.92      0.92 o 
  -2  12   6       77.63       70.64      6.40 o 
  -1  12   6       83.03       82.68      7.99 o 
   0  12   6      343.96      378.29     18.35 o 
   1  12   6       26.24       31.26      5.52 o 
   2  12   6      102.41      124.95      8.80 o 
   3  12   6       12.89       12.00      3.30 o 
   4  12   6       77.91       93.02      7.24 o 
   5  12   6        0.35        2.49      2.82 o 
   6  12   6        2.96        2.51      2.71 o 
  -8  13   6        9.19       11.10      3.16 o 
  -7  13   6        5.30        5.01      1.71 o 
  -6  13   6       14.00       15.63      4.41 o 
  -5  13   6       30.07       27.23      3.89 o 
  -4  13   6       31.63       32.79      3.85 o 
  -3  13   6        8.24        6.45      1.80 o 
  -2  13   6       33.68       34.52      5.15 o 
  -1  13   6      133.14      134.79     10.54 o 
   0  13   6       68.96       58.44     10.11 o 
   1  13   6        0.15        2.11      2.17 o 
   2  13   6        0.50        1.81      1.93 o 
   3  13   6        4.56        9.44      4.03 o 
   4  13   6        0.00        3.00      3.09 o 
   5  13   6        2.08        2.92      3.22 o 
   6  13   6        0.00        1.57      2.37 o 
  -7  14   6        7.30        5.76      2.70 o 
  -6  14   6        0.10        3.25      2.44 o 
  -5  14   6        5.31        4.18      2.55 o 
  -4  14   6        0.22        1.49      1.61 o 
  -3  14   6       43.26       41.63      5.23 o 
  -2  14   6       13.53       13.79      2.68 o 
  -1  14   6       36.02       38.86      5.65 o 
   0  14   6       15.51       14.36      3.47 o 
   1  14   6        9.10        7.70      2.58 o 
   2  14   6        1.47        2.82      2.43 o 
   3  14   6        0.11       -0.48      2.89 o 
   4  14   6        8.56        5.10      3.06 o 
   5  14   6        5.00        3.51      2.65 o 
   6  14   6        8.76        9.80      5.87 o 
  -7  15   6        0.24        1.11      1.85 o 
  -6  15   6        1.09        1.19      1.78 o 
  -5  15   6        0.29        2.06      2.08 o 
  -4  15   6       44.94       44.92      7.02 o 
  -3  15   6        1.59        1.32      1.05 o 
  -2  15   6        1.56        2.87      1.46 o 
  -1  15   6       63.24       68.38      5.86 o 
   0  15   6       34.54       32.26      4.75 o 
   1  15   6        3.11        2.91      2.29 o 
   2  15   6        5.42        7.86      2.81 o 
   3  15   6        3.39        3.83      2.48 o 
   4  15   6        8.89        8.12      3.65 o 
   5  15   6        0.34        2.48      2.61 o 
  -6  16   6       18.17       16.17      4.91 o 
  -5  16   6        7.38        5.60      2.63 o 
  -4  16   6        2.68        3.19      2.18 o 
  -3  16   6        0.01        1.89      1.39 o 
  -2  16   6       13.46        9.57      2.51 o 
  -1  16   6        0.60        2.28      1.74 o 
   0  16   6        5.99        4.98      2.03 o 
   1  16   6       15.66       28.23      5.26 o 
   2  16   6        8.66        6.14      2.64 o 
   3  16   6        9.53        6.20      2.59 o 
   4  16   6        6.52        8.04      3.67 o 
  -5  17   6        5.67        6.03      3.33 o 
  -4  17   6        0.00        1.80      1.96 o 
  -3  17   6        2.55        2.80      1.53 o 
  -2  17   6        0.51        1.90      1.23 o 
  -1  17   6        0.80        1.85      1.71 o 
   0  17   6        0.88        0.96      1.28 o 
   1  17   6        0.65        0.19      1.87 o 
   2  17   6        4.88        5.65      2.34 o 
   3  17   6        0.01        2.02      1.56 o 
   4  17   6        1.80        3.84      2.73 o 
  -4  18   6        1.83        3.40      1.99 o 
  -3  18   6        0.43        1.71      2.41 o 
  -2  18   6        1.30        2.12      1.65 o 
  -1  18   6        0.25        1.98      1.43 o 
   0  18   6        2.31        3.83      2.14 o 
   1  18   6        4.26        4.36      1.88 o 
   2  18   6        6.49        5.63      1.73 o 
   3  18   6        0.59        0.88      1.92 o 
  -3  19   6        1.35        2.37      1.77 o 
  -2  19   6        0.01        0.85      1.56 o 
  -1  19   6        0.15        1.44      1.40 o 
   0  19   6        0.06        1.36      1.22 o 
   1  19   6        3.70        3.69      1.80 o 
   2  19   6        1.38        1.21      1.47 o 
 -10   1   7       40.21       40.72     11.63 o 
  -9   1   7       28.61       32.72      6.35 o 
  -8   1   7       14.30       15.28      3.45 o 
  -7   1   7       25.12       28.66      5.63 o 
  -6   1   7      437.37      497.98     36.90 o 
  -5   1   7        3.02        2.43      2.53 o 
  -4   1   7       81.64      103.70     22.78 o 
  -3   1   7      143.16      164.67      4.68 o 
  -2   1   7     1492.50     1683.17     16.95 o 
  -1   1   7      715.51      802.89     11.85 o 
   0   1   7       79.58       91.97      3.37 o 
   1   1   7       41.14       62.66      3.28 o 
   2   1   7       17.81       16.15      2.39 o 
   3   1   7       17.29       12.66      2.26 o 
   4   1   7       49.77       46.81      4.15 o 
   5   1   7       32.34       26.97      3.17 o 
   6   1   7       14.30       20.36      3.25 o 
   7   1   7        7.30        9.32      2.42 o 
   8   1   7       10.24       11.62      2.78 o 
 -10   2   7        0.00        2.03      2.23 o 
  -9   2   7        1.66        3.14      2.35 o 
  -8   2   7       19.81       15.91      5.05 o 
  -7   2   7       20.28       28.07      4.83 o 
  -6   2   7        5.31       12.00      3.01 o 
  -5   2   7       78.20       78.89      7.09 o 
  -4   2   7       11.48        8.24      2.30 o 
  -3   2   7       32.22       40.12      7.13 o 
  -2   2   7       23.15       20.22      3.16 o 
  -1   2   7        4.95        2.75      1.12 o 
   0   2   7        4.00        1.99      1.06 o 
   1   2   7       10.17        9.69      1.59 o 
   2   2   7       26.05       30.21      2.78 o 
   3   2   7       95.56      104.42      4.37 o 
   4   2   7       11.15       13.16      2.70 o 
   5   2   7       37.95       41.55      5.02 o 
   6   2   7        2.51        4.08      1.81 o 
   7   2   7        1.59        2.45      1.91 o 
   8   2   7        0.03        0.66      1.28 o 
 -10   3   7       10.70       14.01      5.31 o 
  -9   3   7        3.21        4.49      3.09 o 
  -8   3   7        6.98        4.69      2.51 o 
  -7   3   7        0.01        1.64      0.96 o 
  -6   3   7      451.03      443.71     20.13 o 
  -5   3   7      262.84      265.74      7.93 o 
  -4   3   7        0.20        1.14      1.09 o 
  -3   3   7      201.23      205.05      5.46 o 
  -2   3   7      144.35      144.89      4.43 o 
  -1   3   7        8.75        4.56      3.46 o 
   0   3   7      116.05      117.87      3.04 o 
   1   3   7        6.46       12.77      2.31 o 
   2   3   7        0.92        4.39      1.92 o 
   3   3   7      114.36      114.45      4.03 o 
   4   3   7       76.16       86.11      5.29 o 
   5   3   7        0.16        2.60      1.75 o 
   6   3   7       27.88       27.72      4.30 o 
   7   3   7        4.71        2.28      1.67 o 
   8   3   7        0.32        1.72      1.36 o 
  -9   4   7        0.38        1.27      2.13 o 
  -8   4   7       14.63       12.62      3.63 o 
  -7   4   7       84.10       96.93      4.69 o 
  -6   4   7        3.23        4.17      1.95 o 
  -5   4   7       30.23       35.01      4.70 o 
  -4   4   7      113.45      103.74      4.18 o 
  -3   4   7       65.49       74.67      3.16 o 
  -2   4   7      217.89      193.45      8.22 o 
  -1   4   7      103.60      103.88      2.88 o 
   0   4   7        5.49        5.46      1.22 o 
   1   4   7       44.69       41.54      1.64 o 
   2   4   7      148.65      128.57      5.24 o 
   3   4   7       26.97       35.77      4.05 o 
   4   4   7       98.53      117.30      7.33 o 
   5   4   7       60.14       60.74      5.67 o 
   6   4   7        3.21        3.59      1.88 o 
   7   4   7        8.71       10.34      2.97 o 
   8   4   7        5.84        3.90      1.33 o 
  -9   5   7        2.09        3.67      2.59 o 
  -8   5   7        8.12        7.68      2.21 o 
  -7   5   7        0.43        1.37      1.56 o 
  -6   5   7        0.20        2.25      1.48 o 
  -5   5   7        0.31        2.59      1.32 o 
  -4   5   7      122.64      115.92      3.74 o 
  -3   5   7       93.37       79.66      4.06 o 
  -2   5   7      204.24      208.21      3.14 o 
  -1   5   7        8.23       13.70      2.01 o 
   0   5   7        0.98        0.58      0.44 o 
   1   5   7        3.26        6.29      2.02 o 
   2   5   7      498.70      556.99     13.34 o 
   3   5   7      104.90      113.73      5.49 o 
   4   5   7        0.01        1.35      1.24 o 
   5   5   7       17.23       19.70      4.00 o 
   6   5   7       15.68       24.63      4.18 o 
   7   5   7       18.12       18.94      3.51 o 
  -9   6   7       10.79        9.86      3.62 o 
  -8   6   7        0.84        2.65      1.54 o 
  -7   6   7       40.35       36.61      4.51 o 
  -6   6   7       27.54       36.65      4.98 o 
  -5   6   7        0.60        2.02      1.45 o 
  -4   6   7       60.50       61.24      3.73 o 
  -3   6   7      125.31      117.71      4.19 o 
  -2   6   7      152.02      132.97      3.58 o 
  -1   6   7       50.81       48.31      3.80 o 
   0   6   7       20.34       20.19      3.10 o 
   1   6   7       53.66       53.93      1.49 o 
   2   6   7      168.68      148.26      9.06 o 
   3   6   7        5.92        8.46      2.17 o 
   4   6   7       20.27       20.42      4.52 o 
   5   6   7        6.17        5.45      1.88 o 
   6   6   7       57.23       55.13      9.30 o 
   7   6   7        2.40        3.07      1.36 o 
  -9   7   7        0.87        2.64      1.98 o 
  -8   7   7       25.67       27.30      5.48 o 
  -7   7   7        0.09        0.56      1.44 o 
  -6   7   7        9.63       10.20      2.88 o 
  -5   7   7       10.77        7.29      2.80 o 
  -4   7   7        0.65        1.83      1.10 o 
  -3   7   7        0.76        1.23      0.77 o 
  -2   7   7       62.63       61.21      1.96 o 
  -1   7   7      716.86      744.78     22.90 o 
   0   7   7        9.85        8.28      2.12 o 
   1   7   7       34.32       30.73      5.04 o 
   2   7   7       15.21       10.58      2.14 o 
   3   7   7       73.62       29.78     16.28 o 
   4   7   7        2.14        2.34      1.53 o 
   5   7   7        3.92        2.51      1.65 o 
   6   7   7       13.65       11.33      2.78 o 
   7   7   7        1.45        1.32      1.22 o 
  -9   8   7        0.07        1.63      2.05 o 
  -8   8   7        3.57        3.87      1.89 o 
  -7   8   7        3.69        4.95      1.99 o 
  -6   8   7        5.70        5.16      2.15 o 
  -5   8   7       31.86       27.70      5.33 o 
  -4   8   7       13.58       13.12      2.97 o 
  -3   8   7        7.80       10.18      2.30 o 
  -2   8   7       33.01       27.71      3.52 o 
  -1   8   7       15.21       15.16      3.70 o 
   0   8   7      208.55      232.91      8.29 o 
   1   8   7      266.71      257.97     15.00 o 
   2   8   7      101.81      108.13      7.98 o 
   3   8   7       30.02       35.34      2.84 o 
   4   8   7       27.14       22.78      4.39 o 
   5   8   7       12.91       12.51      3.46 o 
   6   8   7        0.49        1.82      1.05 o 
   7   8   7        5.96        5.01      3.15 o 
  -9   9   7        1.21        1.59      1.39 o 
  -8   9   7       32.53       31.71      5.22 o 
  -7   9   7       21.42       23.94      4.42 o 
  -6   9   7       24.02       26.03      6.30 o 
  -5   9   7        4.46        6.87      1.77 o 
  -4   9   7      206.26      179.84     10.11 o 
  -3   9   7      123.13      119.86      3.19 o 
  -2   9   7       39.53       34.58      5.16 o 
  -1   9   7      171.66      169.25      7.44 o 
   0   9   7      471.55      467.39     15.12 o 
   1   9   7       93.12       87.68      6.80 o 
   2   9   7      317.06      351.03     17.42 o 
   3   9   7      105.26      122.01      7.68 o 
   4   9   7       13.93       13.05      3.68 o 
   5   9   7       14.94       14.41      3.34 o 
   6   9   7        3.13        2.73      2.01 o 
   7   9   7        6.89        7.79      3.82 o 
  -8  10   7        0.29        0.77      1.25 o 
  -7  10   7        2.73        1.99      1.21 o 
  -6  10   7        1.35        2.86      1.61 o 
  -5  10   7       20.43       15.60      3.59 o 
  -4  10   7        2.02        3.67      1.24 o 
  -3  10   7       10.80        9.18      2.14 o 
  -2  10   7       17.92       15.14      3.57 o 
  -1  10   7       15.88       15.15      2.94 o 
   0  10   7       35.19       31.11      5.75 o 
   1  10   7       79.60       93.92      9.04 o 
   2  10   7       15.66       10.20      3.95 o 
   3  10   7       69.68       78.02      8.89 o 
   4  10   7       12.83       12.44      4.49 o 
   5  10   7        3.90        2.97      1.78 o 
   6  10   7        5.78        8.29      3.26 o 
  -8  11   7       21.53       21.97      4.27 o 
  -7  11   7        1.02        2.50      1.90 o 
  -6  11   7        6.56        5.32      1.83 o 
  -5  11   7       91.50       90.30      6.09 o 
  -4  11   7       22.38       15.50      2.57 o 
  -3  11   7        0.08        1.19      1.55 o 
  -2  11   7       36.09       38.65      4.67 o 
  -1  11   7       37.87       36.05      6.81 o 
   0  11   7        0.41        1.18      2.47 o 
   1  11   7       37.62       42.65      9.04 o 
   2  11   7       25.02       21.03      5.64 o 
   3  11   7      167.23      164.15      9.03 o 
   4  11   7        1.49        2.34      3.59 o 
   5  11   7       16.70       15.28      4.30 o 
   6  11   7        4.88        6.89      3.22 o 
  -8  12   7        1.03        0.86      1.38 o 
  -7  12   7        1.74        3.87      1.91 o 
  -6  12   7        4.14        5.38      1.95 o 
  -5  12   7       11.90       13.57      4.40 o 
  -4  12   7       23.87       23.75      5.70 o 
  -3  12   7       30.43       27.22      2.84 o 
  -2  12   7       14.30       14.17      3.15 o 
  -1  12   7       35.83       34.28      8.16 o 
   0  12   7        3.38        6.41      2.66 o 
   1  12   7       43.02       38.52      6.87 o 
   2  12   7       85.54       83.11      6.47 o 
   3  12   7        1.11        1.27      3.47 o 
   4  12   7       15.65       17.90      5.80 o 
   5  12   7        4.75        4.93      2.99 o 
   6  12   7        5.14        2.77      2.74 o 
  -7  13   7       11.21        9.47      3.02 o 
  -6  13   7       16.68       16.45      3.92 o 
  -5  13   7       49.47       47.07      8.69 o 
  -4  13   7       57.90       64.29      8.00 o 
  -3  13   7       39.89       39.58      3.54 o 
  -2  13   7        9.84        9.32      2.82 o 
  -1  13   7      188.33      200.15     24.94 o 
   0  13   7       20.01       15.49      3.58 o 
   1  13   7       80.52       80.02      8.86 o 
   2  13   7        6.18        4.47      1.96 o 
   3  13   7        0.00        1.67      2.50 o 
   4  13   7        1.06        2.94      2.83 o 
   5  13   7        0.09        1.90      2.46 o 
  -7  14   7        9.95       11.52      3.52 o 
  -6  14   7        0.06        2.47      2.27 o 
  -5  14   7        5.54        6.22      2.73 o 
  -4  14   7        3.95        5.22      3.34 o 
  -3  14   7        1.98        1.42      1.24 o 
  -2  14   7       11.15       13.62      2.91 o 
  -1  14   7        0.70        1.26      1.61 o 
   0  14   7       21.80       27.59      3.93 o 
   1  14   7       16.53       13.95      3.30 o 
   2  14   7        2.62        0.98      1.82 o 
   3  14   7        6.73        9.32      4.22 o 
   4  14   7        8.85        6.80      3.53 o 
   5  14   7        4.55        4.49      3.52 o 
  -6  15   7        1.22        4.11      2.28 o 
  -5  15   7        2.52        5.02      2.52 o 
  -4  15   7        7.11        5.37      2.94 o 
  -3  15   7        0.82        1.00      1.69 o 
  -2  15   7      109.49      114.67      9.32 o 
  -1  15   7      113.50      132.43      7.43 o 
   0  15   7        0.26        1.90      1.71 o 
   1  15   7        0.99        1.91      1.87 o 
   2  15   7       14.71       18.45      4.70 o 
   3  15   7        1.25        1.81      2.83 o 
   4  15   7       21.23       28.67      5.77 o 
  -6  16   7        7.28        8.06      3.42 o 
  -5  16   7        2.58        2.87      2.43 o 
  -4  16   7        0.87        0.59      2.19 o 
  -3  16   7        0.28        0.87      1.59 o 
  -2  16   7        0.17        1.04      1.31 o 
  -1  16   7       44.29       36.31      6.28 o 
   0  16   7        5.36        6.73      2.46 o 
   1  16   7       15.11       13.77      4.23 o 
   2  16   7        7.30        9.42      3.07 o 
   3  16   7        3.31        3.38      2.39 o 
   4  16   7        0.98        2.92      3.61 o 
  -5  17   7        0.81        1.81      1.61 o 
  -4  17   7        0.60        1.48      1.42 o 
  -3  17   7       14.93       16.74      4.45 o 
  -2  17   7        0.18        1.72      1.75 o 
  -1  17   7        0.19        2.04      1.22 o 
   0  17   7        1.57        2.57      1.78 o 
   1  17   7        0.08        0.87      1.26 o 
   2  17   7        2.55        2.95      1.91 o 
   3  17   7       27.82       29.34      5.64 o 
  -4  18   7        0.20        1.55      1.91 o 
  -3  18   7        0.74        2.00      2.54 o 
  -2  18   7        0.01        1.88      1.55 o 
  -1  18   7        0.07        1.99      1.66 o 
   0  18   7        0.54        2.35      1.57 o 
   1  18   7        0.28        2.48      1.74 o 
   2  18   7       12.51       12.12      2.98 o 
  -2  19   7        0.78        2.12      1.75 o 
  -1  19   7        0.57        1.33      1.19 o 
   0  19   7        9.80        8.69      2.64 o 
  -9   0   8        4.48        3.83      3.96 o 
  -8   0   8        7.11        9.69      2.95 o 
  -7   0   8      225.07      251.99     34.17 o 
  -6   0   8       41.84       45.83     12.24 o 
  -5   0   8        4.06        2.54      2.85 o 
  -4   0   8       42.05       40.51     12.20 o 
  -3   0   8       15.51       20.47      6.59 o 
  -2   0   8        8.19        5.40      2.37 o 
  -1   0   8        4.24        4.31      2.05 o 
   0   0   8        4.39        5.79      2.11 o 
   1   0   8        9.66       11.48      2.68 o 
   2   0   8        3.70        2.50      1.70 o 
   3   0   8        4.17        3.67      1.99 o 
   4   0   8       25.31       20.19      6.29 o 
   5   0   8       18.16       19.68      5.27 o 
   6   0   8       13.03       14.99      4.33 o 
   7   0   8        0.48        1.25      2.01 o 
  -9   1   8        2.51        2.94      2.57 o 
  -8   1   8        2.39        2.89      2.57 o 
  -7   1   8        9.67       12.42      5.64 o 
  -6   1   8       37.65       42.40     13.81 o 
  -5   1   8       43.01       35.77     11.06 o 
  -4   1   8      150.18      149.59      8.43 o 
  -3   1   8        1.54        2.17      1.36 o 
  -2   1   8        0.50        3.62      1.42 o 
  -1   1   8      196.15      200.55      6.33 o 
   0   1   8       39.52       44.17      3.72 o 
   1   1   8       77.95       62.90      3.22 o 
   2   1   8       19.54       19.29      3.09 o 
   3   1   8       36.58       35.74      3.12 o 
   4   1   8        6.72        6.65      2.08 o 
   5   1   8       57.88       61.83      4.65 o 
   6   1   8        1.83        2.02      1.42 o 
   7   1   8        1.67        3.55      1.82 o 
  -9   2   8        6.80        6.95      2.36 o 
  -8   2   8       16.07       18.70      4.22 o 
  -7   2   8       13.92       15.65      4.42 o 
  -6   2   8        6.36        9.50      3.39 o 
  -5   2   8        5.70        4.71      4.84 o 
  -4   2   8      143.91      161.84      8.96 o 
  -3   2   8       64.93       66.57      4.33 o 
  -2   2   8       50.83       59.38      3.52 o 
  -1   2   8        0.60        3.45      1.37 o 
   0   2   8       13.11       18.42      2.98 o 
   1   2   8       11.81       12.95      1.95 o 
   2   2   8        3.23        3.89      1.87 o 
   3   2   8      167.80      171.42      8.35 o 
   4   2   8        0.14        1.17      1.42 o 
   5   2   8        4.68        7.45      2.29 o 
   6   2   8        1.18        1.36      1.40 o 
   7   2   8        2.23        2.68      1.75 o 
  -9   3   8        9.11       11.72      3.44 o 
  -8   3   8        3.11        4.13      2.25 o 
  -7   3   8        0.02        0.81      1.05 o 
  -6   3   8      119.47      119.57      5.62 o 
  -5   3   8      154.35      158.35     11.15 o 
  -4   3   8       24.46       19.26      4.73 o 
  -3   3   8       33.18       27.72      6.94 o 
  -2   3   8      155.68      153.42      6.24 o 
  -1   3   8       39.86       39.78      3.63 o 
   0   3   8       12.34        7.68      5.65 o 
   1   3   8       33.12       38.66      3.78 o 
   2   3   8      156.82      160.11      4.76 o 
   3   3   8       69.54       62.69      4.22 o 
   4   3   8      329.77      343.39      8.23 o 
   5   3   8       87.66       93.97      8.69 o 
   6   3   8        2.12        2.85      1.80 o 
   7   3   8        5.22        5.71      1.75 o 
  -9   4   8        0.32        1.47      1.94 o 
  -8   4   8        2.75        1.15      1.70 o 
  -7   4   8       10.47        9.94      3.23 o 
  -6   4   8       76.00       74.00      5.19 o 
  -5   4   8       18.65       20.23      3.46 o 
  -4   4   8       20.82       24.64      4.22 o 
  -3   4   8       52.85       58.63      4.19 o 
  -2   4   8       81.91        4.73     42.67 o 
  -1   4   8      131.15      134.96      4.19 o 
   0   4   8        0.00        1.74      0.92 o 
   1   4   8        6.41        7.95      1.43 o 
   2   4   8        5.69        5.54      1.67 o 
   3   4   8      173.68      169.48      8.24 o 
   4   4   8        5.20        5.21      1.87 o 
   5   4   8      110.18      103.12      7.43 o 
   6   4   8        1.03        2.98      1.59 o 
   7   4   8        8.62        8.23      2.78 o 
  -9   5   8        0.80        4.06      2.51 o 
  -8   5   8        3.39        3.59      2.47 o 
  -7   5   8        0.95        2.69      1.51 o 
  -6   5   8       54.86       57.77      6.08 o 
  -5   5   8       39.13       40.85      7.55 o 
  -4   5   8       42.62       38.04      4.30 o 
  -3   5   8      130.35      126.82      4.79 o 
  -2   5   8        1.46        1.41      0.77 o 
  -1   5   8        4.06        4.21      1.09 o 
   0   5   8       93.36       84.25      4.09 o 
   1   5   8      542.06      588.41     13.24 o 
   2   5   8        0.34        0.80      1.03 o 
   3   5   8      242.03      233.25     10.10 o 
   4   5   8       20.36       19.11      2.37 o 
   5   5   8       86.97       88.28      7.05 o 
   6   5   8        0.79        2.02      1.23 o 
   7   5   8       12.20       10.48      3.23 o 
  -9   6   8        0.59        0.44      1.94 o 
  -8   6   8        5.82        6.60      2.44 o 
  -7   6   8        4.77        4.94      2.53 o 
  -6   6   8       59.81       58.86      5.75 o 
  -5   6   8       27.89       19.77      5.76 o 
  -4   6   8        9.51        9.85      2.24 o 
  -3   6   8       20.63       26.19      3.57 o 
  -2   6   8      118.77      113.82      3.46 o 
  -1   6   8       13.11       15.21      5.18 o 
   0   6   8     1026.27     1082.14     21.55 o 
   1   6   8        0.02        0.75      0.45 o 
   2   6   8      484.76      507.48     19.30 o 
   3   6   8      167.47       -0.42      1.36 o 
   4   6   8        3.78        3.65      1.78 o 
   5   6   8       54.54       54.87      4.97 o 
   6   6   8        8.68        5.89      1.72 o 
   7   6   8        3.83        3.52      1.95 o 
  -9   7   8        0.02        0.97      1.73 o 
  -8   7   8       17.42       26.52      5.10 o 
  -7   7   8        0.21        3.06      1.81 o 
  -6   7   8        2.61        3.36      2.03 o 
  -5   7   8        1.24        1.23      1.02 o 
  -4   7   8       14.21        9.70      1.89 o 
  -3   7   8        0.64        2.26      0.97 o 
  -2   7   8       89.70       93.21      3.92 o 
  -1   7   8      472.26      494.29     11.77 o 
   0   7   8     1260.60     1343.30     58.07 o 
   1   7   8       92.97      106.61      6.30 o 
   2   7   8       26.85       22.69      1.79 o 
   3   7   8       20.69       17.62      3.68 o 
   4   7   8       70.87       57.38      5.96 o 
   5   7   8       16.76       19.13      4.46 o 
   6   7   8        4.24        2.84      1.91 o 
   7   7   8        1.67        2.52      1.43 o 
  -8   8   8        2.27        2.32      1.37 o 
  -7   8   8        0.02        1.43      1.43 o 
  -6   8   8       10.46       10.29      2.68 o 
  -5   8   8        6.25        7.67      1.93 o 
  -4   8   8       70.89       58.68      4.24 o 
  -3   8   8       13.00       11.08      2.55 o 
  -2   8   8       45.56       41.12      9.52 o 
  -1   8   8      283.67      325.87     10.47 o 
   0   8   8        2.16        4.01      5.57 o 
   1   8   8       50.26       58.17      6.38 o 
   2   8   8        0.49        1.23      1.85 o 
   3   8   8       14.00       15.55      3.44 o 
   4   8   8        1.37        2.05      2.55 o 
   5   8   8       32.95       37.84      6.97 o 
   6   8   8        3.45        3.59      2.07 o 
  -8   9   8        0.32        1.91      1.31 o 
  -7   9   8        3.88        7.62      2.33 o 
  -6   9   8        2.86        3.15      1.63 o 
  -5   9   8        0.21        0.87      0.56 o 
  -4   9   8        8.66        8.80      2.10 o 
  -3   9   8        0.40        1.80      1.53 o 
  -2   9   8        0.03        1.26      1.63 o 
  -1   9   8       50.52       51.09     10.21 o 
   0   9   8      379.44      414.75     19.25 o 
   1   9   8      280.59      328.15     14.53 o 
   2   9   8        5.57        7.06      2.69 o 
   3   9   8       10.27        7.96      2.98 o 
   4   9   8       29.09       31.02      5.72 o 
   5   9   8        3.98        5.92      2.57 o 
   6   9   8        1.25        1.48      1.26 o 
  -8  10   8        0.78        2.17      1.28 o 
  -7  10   8       10.26       13.43      2.99 o 
  -6  10   8        0.04        0.69      1.10 o 
  -5  10   8        4.89        2.48      1.41 o 
  -4  10   8       24.00       19.85      4.27 o 
  -3  10   8       89.04       87.37      6.20 o 
  -2  10   8        4.53        2.50      2.54 o 
  -1  10   8        0.57        1.02      1.94 o 
   0  10   8      109.34      129.24      8.39 o 
   1  10   8       27.61       29.57      6.25 o 
   2  10   8        4.34        6.40      3.92 o 
   3  10   8        3.70        2.39      2.00 o 
   4  10   8        4.09        5.45      2.34 o 
   5  10   8        6.07        3.84      2.19 o 
   6  10   8        0.30       -0.14      1.52 o 
  -8  11   8        0.11        2.17      1.37 o 
  -7  11   8        0.33        0.99      2.29 o 
  -6  11   8        3.67        5.48      2.88 o 
  -5  11   8       23.02       23.95      6.53 o 
  -4  11   8        0.56        0.95      1.02 o 
  -3  11   8        1.34        1.43      1.59 o 
  -2  11   8        4.05        3.34      2.10 o 
  -1  11   8        0.81        2.61      2.24 o 
   0  11   8       29.25       29.46      6.24 o 
   1  11   8       13.77       23.93      6.42 o 
   2  11   8        0.83        2.49      3.97 o 
   3  11   8        0.16        4.26      3.89 o 
   4  11   8        0.12        0.02      2.60 o 
   5  11   8        2.05        4.04      2.68 o 
  -7  12   8       50.42       47.76      8.18 o 
  -6  12   8        0.70        2.42      1.82 o 
  -5  12   8       61.74       57.71     15.78 o 
  -4  12   8        0.67        1.36      1.43 o 
  -3  12   8       10.25        8.25      2.32 o 
  -2  12   8       50.52       64.46      6.34 o 
  -1  12   8       22.34       23.92      4.39 o 
   0  12   8       39.95       33.76      5.61 o 
   1  12   8       19.32       23.03      5.00 o 
   2  12   8        1.78        3.33      3.45 o 
   3  12   8        6.62        4.55      2.90 o 
   4  12   8        7.14        8.73      4.11 o 
   5  12   8        3.75        3.95      2.55 o 
  -7  13   8        1.85        1.71      1.75 o 
  -6  13   8        3.78        5.21      2.67 o 
  -5  13   8        6.32        5.73      3.43 o 
  -4  13   8        2.72        4.67      3.66 o 
  -3  13   8        4.96        5.38      2.01 o 
  -2  13   8        3.44        2.68      2.00 o 
  -1  13   8      113.19      115.00      8.37 o 
   0  13   8      210.77      220.85      8.59 o 
   1  13   8       30.23       34.40      5.63 o 
   2  13   8       11.39       12.68      4.18 o 
   3  13   8        0.13        1.52      2.88 o 
   4  13   8        1.91        3.21      3.19 o 
   5  13   8        4.56        5.37      3.56 o 
  -6  14   8        0.12        3.01      1.99 o 
  -5  14   8        1.87        2.15      1.96 o 
  -4  14   8        6.80        7.73      3.49 o 
  -3  14   8       11.49       11.49      2.59 o 
  -2  14   8        0.07        4.42      2.36 o 
  -1  14   8        9.19       11.34      3.67 o 
   0  14   8       19.30       18.94      4.66 o 
   1  14   8        2.96        6.63      2.39 o 
   2  14   8        0.33        2.17      2.66 o 
   3  14   8        5.85        6.19      3.03 o 
   4  14   8        4.07        2.57      2.86 o 
  -6  15   8        1.14        3.32      2.37 o 
  -5  15   8        0.01        3.43      2.87 o 
  -4  15   8        1.63        2.27      1.70 o 
  -3  15   8        1.11        1.17      1.78 o 
  -2  15   8        0.66        1.59      1.51 o 
  -1  15   8        5.00        2.30      1.95 o 
   0  15   8       40.80       45.75     11.09 o 
   1  15   8       21.49       29.98      6.15 o 
   2  15   8        3.04        1.83      2.53 o 
   3  15   8        4.04        4.00      3.67 o 
  -5  16   8        6.96        8.10      2.80 o 
  -4  16   8        8.20       13.89      5.12 o 
  -3  16   8        0.13        2.02      3.02 o 
  -2  16   8        9.53        7.42      2.54 o 
  -1  16   8        1.93        2.83      1.76 o 
   0  16   8        1.72        2.49      2.30 o 
   1  16   8        1.90        1.25      1.64 o 
   2  16   8        3.56        5.60      3.30 o 
   3  16   8        4.90        6.94      3.02 o 
  -4  17   8        5.12        2.74      1.88 o 
  -3  17   8        4.53        3.92      2.49 o 
  -2  17   8        0.24        1.01      1.84 o 
  -1  17   8        1.12        4.27      2.22 o 
   0  17   8        0.34        1.75      1.80 o 
   1  17   8        1.70        2.44      2.45 o 
   2  17   8        2.63        4.13      2.08 o 
  -2  18   8       10.58       13.76      3.90 o 
  -1  18   8        1.17        2.38      1.50 o 
   0  18   8        0.01        0.87      1.60 o 
  -9   1   9        0.65        3.74      3.33 o 
  -8   1   9        1.78        3.42      2.38 o 
  -7   1   9       29.48       33.59     15.77 o 
  -6   1   9      322.39      370.34     26.34 o 
  -5   1   9        6.06       10.75      4.56 o 
  -4   1   9      120.30      137.73     10.77 o 
  -3   1   9      419.00      452.94      8.39 o 
  -2   1   9      109.08      105.60      4.47 o 
  -1   1   9        1.28        2.88      1.38 o 
   0   1   9        5.75        5.68      1.95 o 
   1   1   9       28.84       21.81      2.77 o 
   2   1   9      149.49      136.35      6.95 o 
   3   1   9       13.66       14.15      2.75 o 
   4   1   9        0.11        1.30      1.52 o 
   5   1   9       18.00       11.78      2.89 o 
   6   1   9       30.39       33.49      3.59 o 
   7   1   9       15.46       20.10      3.82 o 
  -9   2   9        1.85        0.98      2.61 o 
  -8   2   9       11.16       10.07      2.68 o 
  -7   2   9        0.17        2.89      2.90 o 
  -6   2   9        2.32        3.08      2.70 o 
  -5   2   9        3.45        5.54      2.66 o 
  -4   2   9       38.18       47.48      8.67 o 
  -3   2   9      245.70      270.70      6.81 o 
  -2   2   9      257.99      288.25      6.87 o 
  -1   2   9        0.32        1.50      1.45 o 
   0   2   9      196.75      183.73      5.32 o 
   1   2   9       53.55       50.17      3.46 o 
   2   2   9        4.99        4.88      1.70 o 
   3   2   9       45.75       44.75      3.69 o 
   4   2   9        0.22        1.31      1.09 o 
   5   2   9        0.04        1.35      1.06 o 
   6   2   9        0.24        1.81      1.28 o 
  -9   3   9       12.81       11.86      4.13 o 
  -8   3   9        3.98        4.37      2.01 o 
  -7   3   9       39.27       41.62      6.00 o 
  -6   3   9       63.04       62.45      6.82 o 
  -5   3   9        0.23        2.47      2.17 o 
  -4   3   9        3.88        4.05      1.75 o 
  -3   3   9      121.45      138.27      9.04 o 
  -2   3   9        9.14       12.16      3.11 o 
  -1   3   9      193.06      185.84      7.51 o 
   0   3   9        4.18        3.43      1.42 o 
   1   3   9       86.04      100.58      4.31 o 
   2   3   9       23.36       23.24      2.41 o 
   3   3   9       21.76       21.25      3.52 o 
   4   3   9       42.32       46.34      4.81 o 
   5   3   9       21.67       19.18      3.55 o 
   6   3   9        1.42        2.11      1.55 o 
  -9   4   9        0.10        1.62      1.95 o 
  -8   4   9       17.31       12.82      3.42 o 
  -7   4   9        0.16        1.27      1.25 o 
  -6   4   9       38.03       38.33      5.40 o 
  -5   4   9        1.40        1.81      2.10 o 
  -4   4   9        0.53        1.43      1.16 o 
  -3   4   9      246.79      278.05      6.65 o 
  -2   4   9      140.23       -0.35      1.09 o 
  -1   4   9        4.48        4.05      1.60 o 
   0   4   9      106.11      119.41      4.43 o 
   1   4   9        5.65        4.75      1.31 o 
   2   4   9        0.72        1.94      1.22 o 
   3   4   9        2.01        3.22      1.74 o 
   4   4   9        6.50        8.57      2.36 o 
   5   4   9       12.18        8.73      2.36 o 
   6   4   9        0.03        1.08      1.14 o 
  -9   5   9        1.61        4.36      2.08 o 
  -8   5   9        0.76        1.76      1.61 o 
  -7   5   9       22.44       25.93      6.16 o 
  -6   5   9        2.00        1.78      1.32 o 
  -5   5   9       28.87       34.33      4.04 o 
  -4   5   9      102.43       92.06      4.54 o 
  -3   5   9       39.20       34.45      4.10 o 
  -2   5   9        8.85        3.78      1.96 o 
  -1   5   9       27.80       18.65      4.54 o 
   0   5   9       17.39       21.25      3.52 o 
   1   5   9      165.40      188.02      8.82 o 
   2   5   9       42.74       44.36      3.07 o 
   3   5   9        1.68        1.85      1.23 o 
   4   5   9        1.34        0.99      1.01 o 
   5   5   9        0.12        1.85      1.55 o 
   6   5   9        2.63        4.14      1.95 o 
  -8   6   9        4.05        4.08      2.15 o 
  -7   6   9       45.13       42.54      5.16 o 
  -6   6   9       10.23       11.29      2.82 o 
  -5   6   9        2.00        1.54      1.24 o 
  -4   6   9        8.52        4.95      1.64 o 
  -3   6   9       36.62       35.87      4.22 o 
  -2   6   9        0.01        0.83      0.81 o 
  -1   6   9       13.14       14.66      3.72 o 
   0   6   9        6.94       11.14      3.60 o 
   1   6   9       12.84       11.16      3.00 o 
   2   6   9       34.52       40.38      5.78 o 
   3   6   9        0.31        1.14      1.93 o 
   4   6   9        7.41        5.29      2.51 o 
   5   6   9        2.96        4.68      2.31 o 
   6   6   9        0.29        2.37      1.92 o 
  -8   7   9        2.38        3.16      2.97 o 
  -7   7   9       17.75       17.11      4.42 o 
  -6   7   9        4.29        4.32      1.89 o 
  -5   7   9       24.34       21.46      4.72 o 
  -4   7   9       16.65       11.29      3.11 o 
  -3   7   9       16.12       12.02      2.52 o 
  -2   7   9       35.09       42.39     11.12 o 
  -1   7   9        0.52        5.09      3.03 o 
   0   7   9        0.96        3.05      2.49 o 
   1   7   9        1.11        2.35      1.87 o 
   2   7   9       39.98       47.54      5.35 o 
   3   7   9       22.03       21.62      4.23 o 
   4   7   9       25.66       28.99      5.05 o 
   5   7   9       23.36       25.28      5.31 o 
   6   7   9       11.10       11.19      4.20 o 
  -8   8   9       34.65       32.02      5.69 o 
  -7   8   9       21.30       23.61      4.01 o 
  -6   8   9        2.00        1.97      1.51 o 
  -5   8   9       12.47        6.72      1.67 o 
  -4   8   9        5.22        5.50      2.32 o 
  -3   8   9       10.43        8.75      2.73 o 
  -2   8   9      298.13      317.95     13.48 o 
  -1   8   9       27.05       18.67      5.65 o 
   0   8   9        8.09        8.42      3.72 o 
   1   8   9       51.40       49.20      5.50 o 
   2   8   9        0.57        3.24      2.40 o 
   3   8   9       16.69       19.19      4.83 o 
   4   8   9        0.61        2.37      1.93 o 
   5   8   9        5.52        5.66      2.72 o 
   6   8   9        0.80        1.58      1.53 o 
  -8   9   9       12.97       12.63      3.98 o 
  -7   9   9        4.00        4.34      2.40 o 
  -6   9   9        1.10        1.36      1.82 o 
  -5   9   9        8.02        5.45      3.20 o 
  -4   9   9        6.58        2.48      1.75 o 
  -3   9   9       55.77       53.44      6.65 o 
  -2   9   9        5.43        4.17      1.79 o 
  -1   9   9      160.29      177.04      9.83 o 
   0   9   9      100.47      118.96      9.50 o 
   1   9   9       80.90       88.08      7.51 o 
   2   9   9        5.33        4.11      3.00 o 
   3   9   9        2.16        4.64      2.49 o 
   4   9   9       16.39       19.73      4.04 o 
   5   9   9       10.43        8.94      2.79 o 
  -7  10   9        2.62        3.02      1.91 o 
  -6  10   9        4.78        4.41      2.72 o 
  -5  10   9        0.90        0.13      2.08 o 
  -4  10   9        0.69        1.92      1.45 o 
  -3  10   9        0.97        2.47      1.64 o 
  -2  10   9        1.69        3.25      2.18 o 
  -1  10   9       40.99       38.30      7.62 o 
   0  10   9       14.19       17.55      4.22 o 
   1  10   9       21.38       22.22      4.72 o 
   2  10   9        2.14        3.38      3.08 o 
   3  10   9        0.03        2.00      1.70 o 
   4  10   9        0.14        0.57      1.32 o 
   5  10   9        5.66        9.15      3.64 o 
  -7  11   9       27.38       28.11      7.72 o 
  -6  11   9       14.54       17.49      5.91 o 
  -5  11   9        3.31        3.13      1.97 o 
  -4  11   9       13.42       10.88      3.24 o 
  -3  11   9       34.41       32.71      5.56 o 
  -2  11   9        0.04        2.48      1.60 o 
  -1  11   9       22.18       28.85      4.60 o 
   0  11   9        6.01       10.13      3.74 o 
   1  11   9        0.40        0.07      2.68 o 
   2  11   9        2.31        4.70      2.21 o 
   3  11   9        0.06        1.97      2.40 o 
   4  11   9        8.80       13.88      4.79 o 
   5  11   9       38.95       46.09      6.58 o 
  -7  12   9        0.24        1.07      1.40 o 
  -6  12   9        1.79        2.47      2.21 o 
  -5  12   9        1.72        2.01      2.22 o 
  -4  12   9       13.04        9.65      4.22 o 
  -3  12   9       15.22       15.86      4.20 o 
  -2  12   9        0.35        0.89      1.53 o 
  -1  12   9       13.28       14.43      3.39 o 
   0  12   9        0.04        1.33      2.38 o 
   1  12   9       15.96       25.01      7.01 o 
   2  12   9       17.72       20.54      5.35 o 
   3  12   9        0.05        2.76      3.24 o 
   4  12   9       16.86       19.86      6.05 o 
  -6  13   9        8.31        7.67      3.01 o 
  -5  13   9        4.78        5.00      4.02 o 
  -4  13   9        0.04        1.40      2.04 o 
  -3  13   9        1.82        0.74      1.59 o 
  -2  13   9        4.18        2.97      2.37 o 
  -1  13   9        4.02        2.42      1.66 o 
   0  13   9        0.23        1.67      1.95 o 
   1  13   9        1.82        5.61      2.93 o 
   2  13   9       26.04       33.58      7.48 o 
   3  13   9        0.04        1.52      2.35 o 
   4  13   9        0.12        1.44      1.80 o 
  -6  14   9        1.37        2.34      2.22 o 
  -5  14   9       31.92       30.33      5.83 o 
  -4  14   9        5.63        6.22      3.24 o 
  -3  14   9        1.19        1.51      1.82 o 
  -2  14   9        2.08        2.71      2.30 o 
  -1  14   9       24.34       17.99      4.24 o 
   0  14   9        4.38        5.96      2.32 o 
   1  14   9       22.74       22.66      5.57 o 
   2  14   9       28.84       35.55      9.52 o 
   3  14   9        0.80        1.59      2.31 o 
  -5  15   9        3.18        2.93      2.93 o 
  -4  15   9        0.26        1.73      2.03 o 
  -3  15   9       12.27        7.84      3.48 o 
  -2  15   9        9.00        5.36      2.50 o 
  -1  15   9       26.31       29.70      4.30 o 
   0  15   9        1.89        1.43      1.91 o 
   1  15   9        4.02        7.46      2.98 o 
   2  15   9        0.01        0.23      2.65 o 
  -4  16   9       12.55        5.58      3.20 o 
  -3  16   9        2.65        3.71      2.63 o 
  -2  16   9       18.58       13.89      3.19 o 
  -1  16   9        8.54        6.49      2.98 o 
   0  16   9       14.10       16.76      4.81 o 
   1  16   9        1.88        2.62      2.41 o 
  -2  17   9       17.55       15.86      5.01 o 
  -1  17   9       24.00       23.12      4.42 o 
   0  17   9        5.61        6.34      2.68 o 
  -9   0  10        1.01        1.51      3.48 o 
  -8   0  10        6.10       10.65      8.28 o 
  -7   0  10       13.62       12.75      4.51 o 
  -6   0  10       50.91       65.36     25.67 o 
  -5   0  10      169.10      196.25     16.48 o 
  -4   0  10      234.03      291.58     25.64 o 
  -3   0  10       86.16      116.79     20.22 o 
  -2   0  10       16.80       14.45      3.25 o 
  -1   0  10       52.65       79.87      7.69 o 
   0   0  10       12.77       15.97      5.19 o 
   1   0  10       61.55       63.19      6.44 o 
   2   0  10       73.89       82.19      6.26 o 
   3   0  10       50.85       53.88      5.66 o 
   4   0  10       18.27       14.17      5.76 o 
   5   0  10       35.28       47.68      5.19 o 
   6   0  10       34.10       38.43      6.57 o 
  -9   1  10        0.22        1.83      3.08 o 
  -8   1  10        0.34        1.66      2.63 o 
  -7   1  10        2.66        1.86      1.88 o 
  -6   1  10        7.88       14.95      4.90 o 
  -5   1  10       10.14       11.94      4.02 o 
  -4   1  10        3.75        5.73      2.20 o 
  -3   1  10        2.70        4.11      1.79 o 
  -2   1  10        0.73        1.45      1.36 o 
  -1   1  10        1.57        2.84      1.70 o 
   0   1  10        4.12        3.32      1.26 o 
   1   1  10       13.26       10.92      2.32 o 
   2   1  10        6.18        6.73      1.81 o 
   3   1  10        0.03        1.69      1.46 o 
   4   1  10        5.91        7.20      2.03 o 
   5   1  10        0.42        0.76      1.26 o 
   6   1  10        4.97        5.69      2.38 o 
  -8   2  10        0.00        0.25      2.24 o 
  -7   2  10        0.01        1.71      1.94 o 
  -6   2  10       10.89       11.05      3.81 o 
  -5   2  10       85.38      108.25     18.81 o 
  -4   2  10       31.64       28.65      4.92 o 
  -3   2  10       13.08       13.87      3.34 o 
  -2   2  10        0.11        1.12      1.55 o 
  -1   2  10      175.61      182.21      9.11 o 
   0   2  10        0.47        1.34      1.14 o 
   1   2  10       46.12       49.91      4.01 o 
   2   2  10        2.15        2.99      1.37 o 
   3   2  10        4.65        3.08      1.39 o 
   4   2  10        9.64       10.76      2.45 o 
   5   2  10        0.14        1.11      1.35 o 
   6   2  10        1.54        2.64      1.49 o 
  -8   3  10        1.34        1.36      1.85 o 
  -7   3  10        3.93       13.59      6.96 o 
  -6   3  10       49.91       45.21     14.96 o 
  -5   3  10        1.61        3.19      2.33 o 
  -4   3  10       26.34       19.65      5.74 o 
  -3   3  10       42.98       42.03      6.78 o 
  -2   3  10       10.80        9.62      2.16 o 
  -1   3  10      125.44       98.15     26.50 o 
   0   3  10        0.59        1.83      1.23 o 
   1   3  10        3.52        4.63      1.65 o 
   2   3  10       38.13       35.72      3.27 o 
   3   3  10       34.04       26.59      2.98 o 
   4   3  10        2.76        2.73      1.42 o 
   5   3  10        0.15        1.03      1.07 o 
   6   3  10        0.07        0.61      1.86 o 
  -8   4  10        4.60        5.10      3.75 o 
  -7   4  10        7.26       11.35      4.85 o 
  -6   4  10      163.83      172.85      9.83 o 
  -5   4  10       30.62       34.04     11.24 o 
  -4   4  10       38.64       34.63      4.91 o 
  -3   4  10        6.76        6.54      2.33 o 
  -2   4  10       24.85       26.28      4.52 o 
  -1   4  10      140.09      150.96      5.71 o 
   0   4  10       61.59       50.76      4.47 o 
   1   4  10       51.28       45.78      6.58 o 
   2   4  10       88.21       92.36      6.56 o 
   3   4  10        0.47        1.41      1.50 o 
   4   4  10        4.31        4.79      2.04 o 
   5   4  10       19.66       22.89      4.76 o 
   6   4  10        1.20        1.80      1.96 o 
  -8   5  10        0.61        2.43      2.41 o 
  -7   5  10        1.93        2.69      2.69 o 
  -6   5  10       35.53       41.19     10.92 o 
  -5   5  10      203.90      231.14     16.83 o 
  -4   5  10       57.51       56.47      4.93 o 
  -3   5  10       39.48       42.10      4.93 o 
  -2   5  10       30.13       35.19      5.52 o 
  -1   5  10      366.91      372.99     26.83 o 
   0   5  10      175.63      170.23      8.83 o 
   1   5  10       67.14       70.09      7.89 o 
   2   5  10       20.10       22.79      5.64 o 
   3   5  10       16.38       19.07      3.98 o 
   4   5  10        4.93        3.13      2.00 o 
   5   5  10        0.71        2.30      1.90 o 
  -8   6  10        8.65       10.79      4.32 o 
  -7   6  10        8.56        5.99      2.07 o 
  -6   6  10       91.42       88.83     11.94 o 
  -5   6  10       34.70       29.34      7.11 o 
  -4   6  10       30.77       36.63     10.33 o 
  -3   6  10       37.24       30.86      7.10 o 
  -2   6  10       20.06       25.27      4.57 o 
  -1   6  10      278.54      306.17     12.49 o 
   0   6  10       24.79       28.05      4.93 o 
   1   6  10       26.81       23.09      3.93 o 
   2   6  10        0.59        3.13      2.32 o 
   3   6  10       11.55       10.92      2.99 o 
   4   6  10        9.94        9.97      3.03 o 
   5   6  10       42.32       33.58      4.77 o 
  -8   7  10        0.16        1.37      1.75 o 
  -7   7  10        0.44        1.73      2.02 o 
  -6   7  10       19.54       25.56      6.79 o 
  -5   7  10       17.46       14.75      4.72 o 
  -4   7  10      141.57      145.03      9.91 o 
  -3   7  10        4.37        3.67      2.67 o 
  -2   7  10      413.16      472.11     12.78 o 
  -1   7  10       89.06      103.15     19.56 o 
   0   7  10        0.96        0.83      1.76 o 
   1   7  10       18.41       17.15      3.84 o 
   2   7  10        0.52        1.23      2.05 o 
   3   7  10        8.81        7.72      2.74 o 
   4   7  10        3.06        2.54      2.05 o 
   5   7  10       14.29       13.40      4.43 o 
  -7   8  10        0.99        3.36      2.07 o 
  -6   8  10        3.44        3.54      2.37 o 
  -5   8  10        0.08        0.95      1.49 o 
  -4   8  10        0.14        1.62      1.57 o 
  -3   8  10       37.55       44.95      5.93 o 
  -2   8  10        4.24        4.49      3.44 o 
  -1   8  10       69.45       89.64     16.94 o 
   0   8  10       18.54       24.17      5.38 o 
   1   8  10        9.37       13.49      3.71 o 
   2   8  10       27.96       40.34      6.27 o 
   3   8  10       12.99       13.95      3.74 o 
   4   8  10        6.39        5.98      2.45 o 
   5   8  10        0.24        1.94      1.80 o 
  -7   9  10        5.55        6.39      3.18 o 
  -6   9  10        3.75        2.73      2.20 o 
  -5   9  10        1.21        1.17      4.15 o 
  -4   9  10       10.89       10.51      3.24 o 
  -3   9  10       23.26       28.76      5.21 o 
  -2   9  10        0.01        2.51      2.08 o 
  -1   9  10        0.03        0.62      2.74 o 
   0   9  10       34.35       31.51      4.52 o 
   1   9  10       30.00       35.73      4.61 o 
   2   9  10        0.05        1.32      1.56 o 
   3   9  10        4.73        4.46      2.52 o 
   4   9  10        9.04        9.33      2.86 o 
  -7  10  10        6.91        6.37      3.02 o 
  -6  10  10        9.34        7.57      3.48 o 
  -5  10  10        5.33        7.43      3.02 o 
  -4  10  10       19.05       20.67      5.87 o 
  -3  10  10        6.23        4.99      2.09 o 
  -2  10  10       16.32       23.39      5.55 o 
  -1  10  10       34.31       33.91     12.83 o 
   0  10  10       40.63       52.88     13.21 o 
   1  10  10       22.25       20.77      6.19 o 
   2  10  10        1.80        1.32      3.22 o 
   3  10  10       11.71       11.28      3.52 o 
   4  10  10        1.15        2.55      1.90 o 
  -6  11  10        0.27        2.09      1.83 o 
  -5  11  10        2.94        3.95      2.11 o 
  -4  11  10        7.57        6.62      2.95 o 
  -3  11  10       24.84       29.24      5.26 o 
  -2  11  10       18.42       18.07      5.14 o 
  -1  11  10        0.17        2.47      2.74 o 
   0  11  10        8.94        9.38      4.11 o 
   1  11  10        0.20        1.83      3.08 o 
   2  11  10        0.00        1.15      2.47 o 
   3  11  10        7.09        7.95      3.48 o 
   4  11  10        8.26       11.28      4.59 o 
  -6  12  10        0.04        1.53      2.70 o 
  -5  12  10        1.08        2.48      2.35 o 
  -4  12  10        0.01        1.96      2.81 o 
  -3  12  10       11.50       13.02      3.53 o 
  -2  12  10        2.94        2.82      1.95 o 
  -1  12  10       10.98       16.36      3.52 o 
   0  12  10        0.83        4.06      2.71 o 
   1  12  10        0.00        1.13      2.59 o 
   2  12  10        0.02        1.72      2.69 o 
   3  12  10       19.43       28.56      7.20 o 
  -5  13  10        1.73        2.33      2.75 o 
  -4  13  10        0.03        1.67      2.80 o 
  -3  13  10        8.62        9.01      3.63 o 
  -2  13  10       35.42       47.91      4.95 o 
  -1  13  10        6.32        3.82      2.34 o 
   0  13  10        0.11        0.73      2.23 o 
   1  13  10        0.70        2.57      2.91 o 
   2  13  10        5.39        8.05      3.87 o 
   3  13  10        0.00        2.18      2.53 o 
  -5  14  10        5.26        3.62      2.87 o 
  -4  14  10        0.33        2.42      2.54 o 
  -3  14  10       13.55       17.34      7.61 o 
  -2  14  10        2.40        3.02      1.99 o 
  -1  14  10       10.85       13.39      3.15 o 
   0  14  10        1.87        1.13      2.70 o 
   1  14  10        3.85        3.55      2.61 o 
   2  14  10        1.77        4.74      3.62 o 
  -4  15  10        3.93        2.68      2.16 o 
  -3  15  10        9.37        8.22      4.05 o 
  -2  15  10        5.69        3.83      2.06 o 
  -1  15  10        9.19       12.67      4.01 o 
   0  15  10       11.56       13.11      3.92 o 
   1  15  10        0.02        1.09      2.41 o 
  -8   1  11       33.34       33.65      6.56 o 
  -7   1  11       17.15       16.97      6.17 o 
  -6   1  11        4.17        6.66      3.13 o 
  -5   1  11        1.42        2.45      2.00 o 
  -4   1  11       52.60       56.16     14.32 o 
  -3   1  11       51.07       50.70      9.07 o 
  -2   1  11       37.88       38.73      7.13 o 
  -1   1  11      151.16      170.15      5.52 o 
   0   1  11      279.27      286.31      8.18 o 
   1   1  11        2.48        1.96      1.36 o 
   2   1  11        1.36        1.91      1.24 o 
   3   1  11       12.87       10.87      2.77 o 
   4   1  11       28.31       27.49      3.32 o 
   5   1  11        7.86        8.59      2.14 o 
  -8   2  11        3.75        3.65      2.59 o 
  -7   2  11        7.43        8.02      3.21 o 
  -6   2  11       10.88       12.59      3.88 o 
  -5   2  11       40.54       50.73     12.59 o 
  -4   2  11       59.65       69.22      7.82 o 
  -3   2  11       16.00       16.20      4.12 o 
  -2   2  11        0.28        1.71      1.36 o 
  -1   2  11        3.11        2.82      1.44 o 
   0   2  11        1.39        1.57      1.20 o 
   1   2  11       28.88       25.96      4.05 o 
   2   2  11        1.60        1.39      1.03 o 
   3   2  11        0.44        1.70      1.30 o 
   4   2  11        3.21        2.45      2.03 o 
   5   2  11        4.68        4.53      2.20 o 
  -8   3  11        1.36        2.04      2.07 o 
  -7   3  11       17.38       17.88      4.59 o 
  -6   3  11        8.40       11.35      4.55 o 
  -5   3  11       30.66       29.22      9.90 o 
  -4   3  11        1.66        2.97      1.71 o 
  -3   3  11        0.09        1.65      1.33 o 
  -2   3  11       16.50       16.21      3.16 o 
  -1   3  11        2.69        2.84      2.08 o 
   0   3  11       17.34       10.65      3.99 o 
   1   3  11       28.58       31.83      4.29 o 
   2   3  11       17.49       21.06      4.93 o 
   3   3  11       37.48       42.55      9.48 o 
   4   3  11        6.05        4.31      2.26 o 
   5   3  11        0.24        1.90      1.46 o 
  -8   4  11        1.06        1.62      1.95 o 
  -7   4  11        0.96        2.66      2.31 o 
  -6   4  11        1.95        1.41      1.89 o 
  -5   4  11        3.06        2.08      1.63 o 
  -4   4  11       67.15       59.30     10.64 o 
  -3   4  11        0.07        2.27      1.59 o 
  -2   4  11       24.25       21.92      6.22 o 
  -1   4  11        2.25        3.42      2.26 o 
   0   4  11        6.85        7.27      2.47 o 
   1   4  11       49.52       40.38      4.72 o 
   2   4  11       28.03       31.22      4.96 o 
   3   4  11        0.97        2.20      2.22 o 
   4   4  11        6.91        3.89      2.04 o 
   5   4  11        0.43        2.41      2.42 o 
  -7   5  11        1.12        1.42      1.77 o 
  -6   5  11        6.48        5.09      2.58 o 
  -5   5  11        2.24        3.29      2.39 o 
  -4   5  11        8.21        6.49      2.78 o 
  -3   5  11       50.80       56.78      8.03 o 
  -2   5  11        0.18        2.97      2.62 o 
  -1   5  11       31.55       26.06      4.73 o 
   0   5  11        4.13        5.24      2.55 o 
   1   5  11        0.16        1.24      2.17 o 
   2   5  11        0.60        0.57      1.74 o 
   3   5  11       14.10       14.71      3.28 o 
   4   5  11        0.98        2.23      1.67 o 
  -7   6  11        6.68        8.65      4.84 o 
  -6   6  11       12.47        8.91      8.89 o 
  -5   6  11        0.03        0.96      1.26 o 
  -4   6  11       21.48       26.67      8.37 o 
  -3   6  11        9.52       15.80      4.17 o 
  -2   6  11       73.20       73.66      8.03 o 
  -1   6  11        5.95        6.19      2.58 o 
   0   6  11        6.76        5.24      2.52 o 
   1   6  11       25.57       34.78      6.72 o 
   2   6  11        1.41        3.52      2.28 o 
   3   6  11        1.87        2.60      2.12 o 
   4   6  11        6.16        4.33      2.20 o 
  -7   7  11       12.64        9.68      6.50 o 
  -6   7  11        0.15        1.46      3.97 o 
  -5   7  11        9.37        9.00      3.51 o 
  -4   7  11        1.21        1.52      1.89 o 
  -3   7  11       39.32       39.06      6.34 o 
  -2   7  11        7.30        6.76      3.01 o 
  -1   7  11       60.75       58.69      7.39 o 
   0   7  11        4.75        4.77      2.35 o 
   1   7  11        0.20        1.56      1.97 o 
   2   7  11        0.08        1.21      1.54 o 
   3   7  11        5.90        3.83      2.51 o 
   4   7  11        0.06        1.76      2.19 o 
  -7   8  11       38.80       31.48     10.14 o 
  -6   8  11        1.84        2.34      2.22 o 
  -5   8  11        0.34        0.62      1.44 o 
  -4   8  11       37.25       30.54      9.43 o 
  -3   8  11       26.43       29.17      6.36 o 
  -2   8  11        0.12        0.45      2.04 o 
  -1   8  11        1.51        3.74      3.73 o 
   0   8  11        5.50        5.75      2.47 o 
   1   8  11       18.38       23.02      3.98 o 
   2   8  11        2.10        2.72      2.37 o 
   3   8  11        5.40        4.98      2.66 o 
   4   8  11        7.48       10.86      3.54 o 
  -6   9  11        3.93        5.84      3.18 o 
  -5   9  11       28.52       29.18      5.60 o 
  -4   9  11       63.81       58.62     13.27 o 
  -3   9  11        4.15        1.58      2.08 o 
  -2   9  11       15.36       16.24      3.87 o 
  -1   9  11        0.75        1.61      2.60 o 
   0   9  11       12.81       15.81      4.17 o 
   1   9  11        2.25        2.25      2.01 o 
   2   9  11        0.02        1.68      1.48 o 
   3   9  11        4.29        6.87      2.79 o 
  -6  10  11        0.00        2.77      2.44 o 
  -5  10  11        6.55        6.69      3.54 o 
  -4  10  11        0.02        1.39      1.50 o 
  -3  10  11        5.55        5.66      2.37 o 
  -2  10  11       25.31       18.69      4.84 o 
  -1  10  11        0.55        1.41      2.43 o 
   0  10  11        9.36        8.54      3.54 o 
   1  10  11        3.90        4.74      3.63 o 
   2  10  11        1.58        4.01      3.34 o 
   3  10  11        3.93        3.59      2.12 o 
  -5  11  11        6.99        6.55      3.43 o 
  -4  11  11        0.05        1.25      2.10 o 
  -3  11  11        0.35        2.40      1.64 o 
  -2  11  11        0.05        2.31      2.15 o 
  -1  11  11        0.08        0.90      1.60 o 
   0  11  11        4.56        4.05      2.89 o 
   1  11  11       50.10       78.15     10.25 o 
   2  11  11       15.52       21.97      6.87 o 
  -5  12  11       15.80       10.22      4.62 o 
  -4  12  11       11.70       12.05      6.80 o 
  -3  12  11        2.16        2.66      1.71 o 
  -2  12  11        0.33        0.89      1.93 o 
  -1  12  11        2.01        3.17      2.82 o 
   0  12  11        0.14        1.30      2.34 o 
   1  12  11        0.00        0.93      3.32 o 
   2  12  11        0.62        3.97      2.93 o 
  -4  13  11        0.97        3.33      3.16 o 
  -3  13  11        0.11        2.34      1.61 o 
  -2  13  11       11.26       11.11      3.53 o 
  -1  13  11        0.86        2.94      3.03 o 
   0  13  11        0.59        0.24      1.77 o 
   1  13  11       10.36       11.41      5.54 o 
  -3  14  11        3.51        4.36      3.21 o 
  -2  14  11        6.77       10.42      2.81 o 
  -1  14  11        0.02        0.44      2.01 o 
   0  14  11        0.26        1.70      2.54 o 
  -7   0  12        9.19        9.03      6.00 o 
  -6   0  12       12.03        7.77      5.05 o 
  -5   0  12       58.44       57.18     20.09 o 
  -4   0  12        0.95        2.95      1.86 o 
  -3   0  12        6.22        7.81      3.85 o 
  -2   0  12        0.88        2.17      2.53 o 
  -1   0  12       79.43       82.01      7.11 o 
   0   0  12        8.06        6.22      2.84 o 
   1   0  12       33.20       25.14      7.87 o 
   2   0  12        0.32        1.66      1.88 o 
   3   0  12        4.96        4.29      2.50 o 
   4   0  12        9.46       14.32      7.28 o 
  -7   1  12        3.57        4.39      5.36 o 
  -6   1  12        1.78        3.91      2.63 o 
  -5   1  12        1.89        2.51      1.88 o 
  -4   1  12        0.45        1.22      1.30 o 
  -3   1  12        2.43        4.47      2.01 o 
  -2   1  12        0.10        1.70      1.48 o 
  -1   1  12       37.29       42.00      3.74 o 
   0   1  12        0.92        0.97      1.33 o 
   1   1  12        0.00        1.65      1.17 o 
   2   1  12        3.68        1.77      1.66 o 
   3   1  12        0.15        1.66      2.31 o 
   4   1  12        2.61        2.58      1.97 o 
  -7   2  12       22.08       19.57      8.85 o 
  -6   2  12       37.74       47.93      6.72 o 
  -5   2  12       25.44       24.40      8.96 o 
  -4   2  12        0.97        2.78      2.19 o 
  -3   2  12        4.91        4.87      1.51 o 
  -2   2  12       55.38       53.88      8.18 o 
  -1   2  12       21.56       21.26      5.13 o 
   0   2  12       35.64       41.60      5.29 o 
   1   2  12        1.74        3.18      1.99 o 
   2   2  12        3.27        3.49      2.12 o 
   3   2  12        3.43        6.86      2.24 o 
   4   2  12        0.03        2.31      1.81 o 
  -7   3  12        0.50        8.82      3.79 o 
  -6   3  12       33.55       38.92     13.34 o 
  -5   3  12        2.82        7.90      5.40 o 
  -4   3  12        5.44        4.43      1.63 o 
  -3   3  12        0.57        2.40      1.84 o 
  -2   3  12        0.50        2.40      1.66 o 
  -1   3  12       12.86        8.19      2.66 o 
   0   3  12       42.95       41.05      6.00 o 
   1   3  12        4.54        5.79      2.45 o 
   2   3  12        6.43       11.47      3.13 o 
   3   3  12       12.89       13.96      3.26 o 
   4   3  12        0.58        0.47      1.62 o 
  -7   4  12        6.83        5.57      4.65 o 
  -6   4  12        1.36        4.05      3.84 o 
  -5   4  12       32.95       31.91      9.67 o 
  -4   4  12        0.16        1.15      1.41 o 
  -3   4  12       15.51       18.26      7.72 o 
  -2   4  12       13.55       14.26      3.23 o 
  -1   4  12       20.32       17.34      4.52 o 
   0   4  12        8.51        7.11      2.45 o 
   1   4  12        0.01        1.74      2.11 o 
   2   4  12        0.14        1.74      1.86 o 
   3   4  12        0.76        3.19      2.26 o 
   4   4  12       14.62       13.70      4.21 o 
  -7   5  12        0.93        1.73      2.59 o 
  -6   5  12       13.34       15.55      6.45 o 
  -5   5  12        3.06        3.59      2.03 o 
  -4   5  12        0.00        1.43      1.52 o 
  -3   5  12        0.01        1.11      1.27 o 
  -2   5  12        0.04        1.05      1.67 o 
  -1   5  12        0.55        0.16      1.66 o 
   0   5  12       19.82       20.71      5.45 o 
   1   5  12       16.32       20.12      4.25 o 
   2   5  12        1.41        1.73      1.52 o 
   3   5  12        0.57        1.57      2.16 o 
  -6   6  12       48.06       38.85     15.94 o 
  -5   6  12        5.28        6.75      3.45 o 
  -4   6  12        8.28        5.76      2.79 o 
  -3   6  12        1.45        2.47      2.02 o 
  -2   6  12        0.29        1.34      1.46 o 
  -1   6  12        0.44        1.95      2.02 o 
   0   6  12        2.20        5.10      2.63 o 
   1   6  12        6.00        5.81      3.01 o 
   2   6  12        4.98        5.89      2.36 o 
   3   6  12        1.49        1.57      1.89 o 
  -6   7  12       37.16       30.11     13.33 o 
  -5   7  12        6.55        2.42      1.94 o 
  -4   7  12        0.74        2.24      1.94 o 
  -3   7  12       37.54       31.11      6.83 o 
  -2   7  12        1.63        1.90      2.59 o 
  -1   7  12        0.13        0.88      1.92 o 
   0   7  12        0.78        3.73      2.02 o 
   1   7  12        0.71        1.58      2.26 o 
   2   7  12        0.30        2.06      2.14 o 
   3   7  12        2.16        1.85      2.32 o 
  -6   8  12       13.40       14.84      7.52 o 
  -5   8  12        1.83        2.15      3.79 o 
  -4   8  12        6.94        3.32      1.89 o 
  -3   8  12        8.75        7.47      3.62 o 
  -2   8  12       12.21       13.01      4.14 o 
  -1   8  12        0.33        1.10      2.34 o 
   0   8  12        2.05        5.30      2.76 o 
   1   8  12        0.35        1.97      1.83 o 
   2   8  12        0.56        1.65      2.34 o 
  -5   9  12        2.25        2.13      3.70 o 
  -4   9  12        6.68        6.15      3.25 o 
  -3   9  12        0.17        0.36      1.74 o 
  -2   9  12        3.73        3.39      2.81 o 
  -1   9  12        4.71        5.21      2.78 o 
   0   9  12        1.27        2.25      3.60 o 
   1   9  12        2.54        5.63      3.42 o 
   2   9  12        6.94       10.32      3.62 o 
  -5  10  12        7.96        9.84      5.95 o 
  -4  10  12        7.00        8.04      4.01 o 
  -3  10  12       74.39       85.06      9.65 o 
  -2  10  12        0.06        1.37      2.73 o 
  -1  10  12       14.12       21.93      4.13 o 
   0  10  12        1.27        2.49      2.82 o 
   1  10  12        2.38        2.61      2.81 o 
  -4  11  12       32.80       37.54     15.44 o 
  -3  11  12        0.02        0.75      1.83 o 
  -2  11  12        5.13        5.86      3.13 o 
  -1  11  12        1.27        2.39      2.41 o 
   0  11  12        1.48        0.96      1.76 o 
   1  11  12        1.25        3.64      3.01 o 
  -3  12  12       16.24       14.68      5.29 o 
  -2  12  12        2.79        2.40      2.23 o 
  -1  12  12        4.03        2.89      2.65 o 
   0  12  12        1.21        5.15      3.22 o 
  -6   1  13        0.15        1.68      1.68 o 
  -5   1  13        2.64        3.56      2.12 o 
  -4   1  13        8.35        6.95      2.95 o 
  -3   1  13        1.20        3.86      1.97 o 
  -2   1  13        0.96        2.05      1.54 o 
  -1   1  13        4.15        5.13      2.42 o 
   0   1  13        7.91        6.78      2.58 o 
   1   1  13        1.13        1.41      1.13 o 
   2   1  13        0.69        1.90      2.08 o 
  -6   2  13        3.63        4.98      5.02 o 
  -5   2  13        6.15        6.64      3.97 o 
  -4   2  13       14.59       14.55      4.57 o 
  -3   2  13       29.73       32.15      7.68 o 
  -2   2  13        0.03        0.89      1.56 o 
  -1   2  13       40.88       36.31      8.87 o 
   0   2  13        0.38        1.62      1.63 o 
   1   2  13        1.69        2.15      1.27 o 
   2   2  13        1.05        2.22      2.41 o 
  -6   3  13        0.17        2.35      3.95 o 
  -5   3  13        0.00        1.68      3.28 o 
  -4   3  13        0.92        3.00      2.46 o 
  -3   3  13        0.05        1.05      1.63 o 
  -2   3  13        7.45        8.14      2.77 o 
  -1   3  13       13.29       13.57      3.49 o 
   0   3  13       33.38       29.62      6.79 o 
   1   3  13        0.54        1.75      1.59 o 
   2   3  13        1.00        1.48      1.54 o 
  -6   4  13        1.92        0.77      2.16 o 
  -5   4  13       13.80       16.62      6.48 o 
  -4   4  13       38.15       41.08      9.89 o 
  -3   4  13        0.24        0.95      1.69 o 
  -2   4  13        5.03        5.79      2.29 o 
  -1   4  13       21.77       19.34      4.85 o 
   0   4  13        2.08        1.93      1.55 o 
   1   4  13        2.61        3.39      2.03 o 
   2   4  13        2.99        4.88      2.04 o 
  -5   5  13        5.53        4.83      2.61 o 
  -4   5  13        0.11        1.26      1.48 o 
  -3   5  13        0.01        2.45      1.65 o 
  -2   5  13        0.12        1.05      2.09 o 
  -1   5  13        6.99       10.61      3.12 o 
   0   5  13        0.01        2.02      1.85 o 
   1   5  13        0.17        2.51      1.74 o 
   2   5  13       11.10        9.58      3.09 o 
  -5   6  13       16.13       16.29      5.77 o 
  -4   6  13       16.54       15.82      4.66 o 
  -3   6  13        0.03        0.48      2.15 o 
  -2   6  13       16.95       19.05      4.35 o 
  -1   6  13       26.22       25.78      4.77 o 
   0   6  13       14.33       14.18      4.71 o 
   1   6  13        0.05        2.37      1.50 o 
   2   6  13        4.16        4.75      2.13 o 
  -5   7  13        8.41        6.77      3.61 o 
  -4   7  13        3.00        2.83      1.75 o 
  -3   7  13       16.02       19.45      5.66 o 
  -2   7  13        1.76        1.97      2.56 o 
  -1   7  13        0.99        1.36      1.52 o 
   0   7  13        0.72        1.85      1.43 o 
   1   7  13        0.11        1.51      1.51 o 
  -4   8  13        0.85        2.55      1.76 o 
  -3   8  13        0.16        1.75      2.10 o 
  -2   8  13        0.43        1.35      1.49 o 
  -1   8  13       21.38       22.64      4.95 o 
   0   8  13       11.59       14.71      4.15 o 
   1   8  13        3.95        4.84      2.58 o 
  -3   9  13        3.14        5.16      3.16 o 
  -2   9  13       19.13       25.93      4.87 o 
  -1   9  13        0.04        1.45      1.86 o 
   0   9  13        5.37        4.61      3.33 o 
  -2  10  13        0.30        2.49      2.41 o 
  -2   0  14       35.96       29.34     12.44 o 
   0   0  14       10.76       18.89      7.28 o 
   1   0  14        6.12        5.30      3.89 o 
  -4   1  14        8.50       10.84      6.36 o 
  -3   1  14        0.99        3.21      1.72 o 
  -2   1  14        0.13        0.58      1.93 o 
  -1   1  14        0.09        2.31      1.40 o 
   0   1  14        7.73        9.07      3.60 o 
   1   1  14        0.00        1.39      1.68 o 
  -4   2  14        0.00        1.31      1.48 o 
  -3   2  14        1.73        2.16      1.57 o 
  -2   2  14        0.37        2.06      1.78 o 
  -1   2  14       10.37        8.48      4.39 o 
   0   2  14        0.00        1.73      2.00 o 
  -4   3  14        2.56        1.64      2.02 o 
  -3   3  14        0.00        1.39      2.00 o 
  -2   3  14        0.02        1.11      1.56 o 
  -1   3  14        2.49        1.92      1.62 o 
   0   3  14       16.22       16.43      5.50 o 
  -4   4  14        0.39        3.13      2.01 o 
  -3   4  14        0.44        0.97      1.47 o 
  -2   4  14        0.07        1.58      1.85 o 
  -1   4  14        2.17        2.81      2.04 o 
   0   4  14        8.84        8.12      2.90 o 
  -3   5  14        0.65        1.48      2.46 o 
  -2   5  14        0.18        2.09      2.36 o 
  -1   5  14        5.03        4.17      2.24 o 
  -2   6  14       14.03       19.33      6.46 o 
  -1   6  14        2.00        1.89      1.60 o 
                                                 
